# Supplementary material for: General Mental Health State Indicators in Argentinean Women During Quarantine of up to 80-Day Duration for COVID-19 Pandemic
Source: Front Glob Womens Health. 2020 Sep 17;1:580652. doi: 10.3389/fgwh.2020.580652 (PMC8593979; doi:10.3389/fgwh.2020.580652)
Supplement: Supplementary file 1 [file Data_Sheet_1.xlsx]

## Sheet: Hoja1
Semilla	Fecha de la última acción	PROVINCE	CASES PER INHABITANTS	SEX	AGE	MENTAL DISORDER HISTORY	SUIC ATTEMPT HISTORY	GHQ12	PSYCH DISCOMFORT	SOC FUNC AND COPING	PSYCH DISTRESS	SUB PERIODS
1100911986	2020-03-17 20:10:35	Córdoba	intermediate	woman	18	no	no	10	5	5	39	1.1 PRE EXT
479769124	2020-03-17 20:07:52	Córdoba	intermediate	woman	21	yes	ideation	11	5	6	25	1.1 PRE EXT
443448070	2020-03-17 20:09:45	Córdoba	intermediate	woman	21	no	no	2	2	0	32	1.1 PRE EXT
598625695	2020-03-17 20:14:16	Córdoba	intermediate	woman	21	no	no	2	2	0	16	1.1 PRE EXT
1773394481	2020-03-17 20:30:34	Córdoba	intermediate	woman	20	yes	yes	2	2	0	31	1.1 PRE EXT
1699593375	2020-03-17 20:18:37	Córdoba	intermediate	woman	25	no	ideation	5	2	3	27	1.1 PRE EXT
1260706972	2020-03-17 20:49:29	Córdoba	intermediate	woman	19	no	ideation	9	4	5	44	1.1 PRE EXT
1974230158	2020-03-17 20:36:28	Córdoba	intermediate	woman	22	yes	ideation	6	4	2	33	1.1 PRE EXT
874447750	2020-03-17 20:20:06	Córdoba	intermediate	woman	18	yes	ideation	5	4	1	27	1.1 PRE EXT
1863252987	2020-03-17 20:28:04	Córdoba	intermediate	woman	21	no	no	5	2	3	19	1.1 PRE EXT
1304960194	2020-03-17 20:29:53	Córdoba	intermediate	woman	23	no	ideation	10	5	5	38	1.1 PRE EXT
547163056	2020-03-17 20:31:59	Córdoba	intermediate	woman	25	no	no	4	4	0	24	1.1 PRE EXT
1259726688	2020-03-17 20:36:39	Córdoba	intermediate	woman	20	no	ideation	9	4	5	22	1.1 PRE EXT
1662583096	2020-03-17 20:49:57	Córdoba	intermediate	woman	20	no	ideation	1	0	1	16	1.1 PRE EXT
1679413101	2020-03-17 21:03:54	Córdoba	intermediate	woman	22	yes	no	2	1	1	18	1.1 PRE EXT
1756928235	2020-03-17 23:40:30	Córdoba	intermediate	woman	25	no	no	0	0	0	14	1.1 PRE EXT
292472364	2020-03-17 20:46:13	Córdoba	intermediate	woman	18	no	ideation	7	5	2	24	1.1 PRE EXT
1262826651	2020-03-17 20:52:19	Córdoba	intermediate	woman	21	yes	yes	1	1	0	29	1.1 PRE EXT
453548756	2020-03-17 20:49:53	Córdoba	intermediate	woman	22	no	no	8	3	5	21	1.1 PRE EXT
1833304808	2020-03-17 20:54:56	Córdoba	intermediate	woman	21	yes	ideation	9	4	5	26	1.1 PRE EXT
1637724543	2020-03-17 21:08:57	Córdoba	intermediate	woman	30	yes	no	12	6	6	36	1.1 PRE EXT
856390086	2020-03-17 21:10:44	Córdoba	intermediate	woman	24	no	no	3	2	1	18	1.1 PRE EXT
114770972	2020-03-17 21:25:54	Córdoba	intermediate	woman	22	no	ideation	9	4	5	27	1.1 PRE EXT
1468936969	2020-03-17 21:22:20	Córdoba	intermediate	woman	21	yes	no	3	1	2	39	1.1 PRE EXT
535893295	2020-03-17 21:27:38	Córdoba	intermediate	woman	28	yes	no	8	4	4	30	1.1 PRE EXT
34403020	2020-03-17 21:31:27	Córdoba	intermediate	woman	23	no	no	5	3	2	26	1.1 PRE EXT
2031155711	2020-03-17 21:42:41	Córdoba	intermediate	woman	23	no	no	2	2	0	18	1.1 PRE EXT
1097877559	2020-03-17 21:35:34	Jujuy	low	woman	23	no	ideation	7	4	3	31	1.1 PRE EXT
1842257406	2020-03-17 21:38:13	Córdoba	intermediate	woman	25	yes	ideation	6	3	3	35	1.1 PRE EXT
2087995089	2020-03-17 21:41:41	Córdoba	intermediate	woman	22	no	no	8	5	3	35	1.1 PRE EXT
1522044112	2020-03-17 22:13:42	Córdoba	intermediate	woman	25	no	yes	7	4	3	33	1.1 PRE EXT
1528703277	2020-03-17 21:33:16	Córdoba	intermediate	woman	21	no	ideation	3	2	1	22	1.1 PRE EXT
323721309	2020-03-17 21:38:12	Córdoba	intermediate	woman	24	no	ideation	12	6	6	37	1.1 PRE EXT
788210356	2020-03-17 21:55:36	Córdoba	intermediate	woman	25	yes	no	0	0	0	18	1.1 PRE EXT
1509062884	2020-03-17 22:03:07	Jujuy	low	woman	22	no	ideation	3	3	0	17	1.1 PRE EXT
996319422	2020-03-17 22:00:10	Córdoba	intermediate	woman	19	no	no	8	4	4	25	1.1 PRE EXT
1235497574	2020-03-17 21:56:55	Córdoba	intermediate	woman	19	no	no	5	1	4	25	1.1 PRE EXT
772580109	2020-03-17 22:03:19	Córdoba	intermediate	woman	25	no	ideation	8	5	3	41	1.1 PRE EXT
1175341752	2020-03-17 22:59:47	Córdoba	intermediate	woman	21	no	no	3	3	0	34	1.1 PRE EXT
1624519950	2020-03-17 22:00:27	Córdoba	intermediate	woman	25	no	ideation	1	0	1	17	1.1 PRE EXT
396665914	2020-03-17 22:22:06	Córdoba	intermediate	woman	19	no	ideation	4	2	2	19	1.1 PRE EXT
1515903169	2020-03-17 22:12:03	Córdoba	intermediate	woman	21	no	ideation	4	2	2	24	1.1 PRE EXT
211994038	2020-03-17 22:27:13	Córdoba	intermediate	woman	19	yes	ideation	10	6	4	43	1.1 PRE EXT
427564728	2020-03-17 22:23:56	Córdoba	intermediate	woman	22	yes	no	10	5	5	41	1.1 PRE EXT
144311686	2020-03-17 23:01:53	Jujuy	low	woman	21	no	ideation	7	6	1	36	1.1 PRE EXT
451403244	2020-03-17 22:44:13	Jujuy	low	woman	20	yes	ideation	5	3	2	19	1.1 PRE EXT
406909190	2020-03-17 22:30:55	Córdoba	intermediate	woman	23	no	ideation	12	6	6	39	1.1 PRE EXT
1612763790	2020-03-17 22:41:26	Córdoba	intermediate	woman	25	yes	ideation	3	3	0	31	1.1 PRE EXT
100569925	2020-03-17 22:46:47	Tierra del Fuego	high	woman	21	no	ideation	3	2	1	25	1.1 PRE EXT
651984400	2020-03-17 22:41:55	Córdoba	intermediate	woman	20	yes	ideation	8	4	4	41	1.1 PRE EXT
1378760734	2020-03-17 22:49:43	Córdoba	intermediate	woman	20	no	no	5	3	2	28	1.1 PRE EXT
1330181873	2020-03-17 22:50:54	Córdoba	intermediate	woman	23	no	no	3	2	1	20	1.1 PRE EXT
665862919	2020-03-17 23:12:02	Córdoba	intermediate	woman	26	no	ideation	8	5	3	34	1.1 PRE EXT
1466887651	2020-03-17 23:08:13	Córdoba	intermediate	woman	21	no	ideation	3	2	1	19	1.1 PRE EXT
1725413990	2020-03-17 23:08:15	Tierra del Fuego	high	woman	25	yes	ideation	7	5	2	33	1.1 PRE EXT
2127105206	2020-03-17 23:01:08	Córdoba	intermediate	woman	19	no	no	3	1	2	19	1.1 PRE EXT
465578394	2020-03-17 23:15:24	Córdoba	intermediate	woman	19	no	no	4	3	1	18	1.1 PRE EXT
689940028	2020-03-17 23:08:20	Córdoba	intermediate	woman	25	no	no	4	4	0	21	1.1 PRE EXT
1512108815	2020-03-17 23:12:37	Córdoba	intermediate	woman	23	no	no	5	5	0	30	1.1 PRE EXT
1192131126	2020-03-17 23:13:43	Córdoba	intermediate	woman	21	no	no	3	1	2	21	1.1 PRE EXT
368218602	2020-03-17 23:33:29	Córdoba	intermediate	woman	22	yes	ideation	8	4	4	32	1.1 PRE EXT
298583683	2020-03-17 23:33:17	Córdoba	intermediate	woman	21	no	no	0	0	0	28	1.1 PRE EXT
1328889920	2020-03-17 23:36:07	Córdoba	intermediate	woman	19	no	ideation	0	0	0	23	1.1 PRE EXT
1984392823	2020-03-17 23:54:02	Córdoba	intermediate	woman	22	yes	ideation	3	3	0	21	1.1 PRE EXT
1983871133	2020-03-17 23:54:17	Córdoba	intermediate	woman	19	no	no	6	3	3	24	1.1 PRE EXT
316587948	2020-03-18 00:02:31	Córdoba	intermediate	woman	21	yes	ideation	11	6	5	41	1.1 PRE EXT
592541658	2020-03-18 00:08:09	Córdoba	intermediate	woman	24	no	no	7	3	4	26	1.1 PRE EXT
305698768	2020-03-18 00:06:41	Córdoba	intermediate	woman	24	yes	ideation	10	5	5	39	1.1 PRE EXT
1020335315	2020-03-18 00:10:24	Córdoba	intermediate	woman	24	no	no	1	0	1	17	1.1 PRE EXT
1076780738	2020-03-18 00:26:24	Tierra del Fuego	high	woman	22	no	no	7	5	2	27	1.1 PRE EXT
425253324	2020-03-18 00:24:51	Córdoba	intermediate	woman	21	no	ideation	5	5	0	23	1.1 PRE EXT
26386963	2020-03-18 00:38:51	Córdoba	intermediate	woman	19	yes	yes	7	4	3	28	1.1 PRE EXT
2000483083	2020-03-18 00:57:07	Córdoba	intermediate	woman	23	yes	yes	4	2	2	30	1.1 PRE EXT
1829748684	2020-03-18 01:24:10	Tierra del Fuego	high	woman	21	yes	yes	12	6	6	33	1.1 PRE EXT
496266302	2020-03-18 01:01:49	Córdoba	intermediate	woman	18	no	no	7	4	3	33	1.1 PRE EXT
671520148	2020-03-18 01:07:51	Córdoba	intermediate	woman	23	no	no	1	1	0	23	1.1 PRE EXT
1837790584	2020-03-18 01:26:27	Córdoba	intermediate	woman	23	yes	ideation	9	4	5	39	1.1 PRE EXT
301230701	2020-03-18 01:23:51	Córdoba	intermediate	woman	24	no	no	11	6	5	36	1.1 PRE EXT
1079916255	2020-03-18 01:36:57	Córdoba	intermediate	woman	22	no	ideation	4	2	2	25	1.1 PRE EXT
1300687215	2020-03-18 01:42:13	Córdoba	intermediate	woman	25	no	ideation	9	3	6	37	1.1 PRE EXT
858428764	2020-03-18 02:02:18	Córdoba	intermediate	woman	21	no	ideation	6	4	2	33	1.1 PRE EXT
787616839	2020-03-18 02:35:10	Córdoba	intermediate	woman	25	no	no	5	2	3	12	1.1 PRE EXT
1462883029	2020-03-18 03:13:51	Tierra del Fuego	high	woman	23	no	ideation	3	0	3	26	1.1 PRE EXT
2006842050	2020-03-18 03:06:29	Jujuy	low	woman	24	no	ideation	10	6	4	37	1.1 PRE EXT
337724942	2020-03-18 03:58:09	Córdoba	intermediate	woman	22	no	ideation	3	1	2	27	1.1 PRE EXT
523610099	2020-03-18 04:46:31	Córdoba	intermediate	woman	19	yes	ideation	3	2	1	18	1.1 PRE EXT
686347161	2020-03-18 06:12:14	Córdoba	intermediate	woman	19	no	ideation	3	2	1	19	1.1 PRE EXT
1109928432	2020-03-18 06:42:33	Córdoba	intermediate	woman	21	no	no	2	2	0	16	1.1 PRE EXT
859905971	2020-03-18 08:18:11	Córdoba	intermediate	woman	23	no	no	10	6	4	36	1.1 PRE EXT
437475921	2020-03-18 08:36:01	Córdoba	intermediate	woman	22	yes	yes	4	3	1	31	1.1 PRE EXT
1670771696	2020-03-18 09:42:43	Córdoba	intermediate	woman	22	no	ideation	0	0	0	17	1.1 PRE EXT
735264534	2020-03-18 09:57:16	Córdoba	intermediate	woman	22	no	no	4	4	0	16	1.1 PRE EXT
889926311	2020-03-18 10:21:34	Córdoba	intermediate	woman	23	no	no	1	1	0	12	1.1 PRE EXT
1307619741	2020-03-18 10:28:46	Tierra del Fuego	high	woman	20	no	ideation	2	2	0	19	1.1 PRE EXT
2095953009	2020-03-18 10:50:02	Córdoba	intermediate	woman	39	yes	no	0	0	0	11	1.1 PRE EXT
736231046	2020-03-18 11:09:44	Jujuy	low	woman	18	no	no	3	2	1	22	1.1 PRE EXT
1722332408	2020-03-18 11:08:42	Córdoba	intermediate	woman	22	yes	no	5	4	1	34	1.1 PRE EXT
468015498	2020-03-18 12:04:27	Córdoba	intermediate	woman	25	no	ideation	5	2	3	30	1.1 PRE EXT
1667541831	2020-03-18 12:18:28	Córdoba	intermediate	woman	22	no	no	4	1	3	30	1.1 PRE EXT
2112250335	2020-03-18 12:30:13	Córdoba	intermediate	woman	21	yes	yes	10	5	5	41	1.1 PRE EXT
1235360211	2020-03-18 12:54:02	Córdoba	intermediate	woman	23	no	ideation	0	0	0	16	1.1 PRE EXT
1142919960	2020-03-18 12:48:04	Córdoba	intermediate	woman	19	no	no	5	4	1	28	1.1 PRE EXT
1073584459	2020-03-18 13:01:11	Córdoba	intermediate	woman	20	yes	no	7	3	4	33	1.1 PRE EXT
807816041	2020-03-18 14:10:36	Córdoba	intermediate	woman	23	yes	no	7	4	3	24	1.1 PRE EXT
355077278	2020-03-18 13:23:40	Córdoba	intermediate	woman	23	yes	no	3	1	2	29	1.1 PRE EXT
839592121	2020-03-18 13:34:13	Córdoba	intermediate	woman	21	yes	no	8	4	4	25	1.1 PRE EXT
1696174296	2020-03-18 13:54:59	Córdoba	intermediate	woman	19	no	ideation	5	5	0	21	1.1 PRE EXT
1161950795	2020-03-18 14:05:50	Córdoba	intermediate	woman	20	no	yes	7	3	4	38	1.1 PRE EXT
461482189	2020-03-18 14:31:43	Córdoba	intermediate	woman	19	no	no	1	1	0	16	1.1 PRE EXT
329318984	2020-03-18 14:14:55	Córdoba	intermediate	woman	20	no	ideation	0	0	0	16	1.1 PRE EXT
1123861240	2020-03-18 14:18:57	Córdoba	intermediate	woman	22	no	yes	5	2	3	36	1.1 PRE EXT
1060693987	2020-03-18 14:22:38	Córdoba	intermediate	woman	22	no	ideation	4	2	2	22	1.1 PRE EXT
498230153	2020-03-18 15:23:57	Jujuy	low	woman	22	yes	ideation	12	6	6	35	1.1 PRE EXT
148831753	2020-03-18 15:16:18	Jujuy	low	woman	22	no	no	3	1	2	21	1.1 PRE EXT
1865779025	2020-03-18 15:43:53	Córdoba	intermediate	woman	20	yes	yes	4	1	3	40	1.1 PRE EXT
2098675587	2020-03-18 16:03:00	Córdoba	intermediate	woman	22	yes	yes	7	3	4	33	1.1 PRE EXT
2110720237	2020-03-18 16:02:42	Córdoba	intermediate	woman	22	no	no	4	2	2	18	1.1 PRE EXT
392795164	2020-03-18 16:15:53	Córdoba	intermediate	woman	25	no	no	1	1	0	18	1.1 PRE EXT
304412617	2020-03-18 17:14:42	Córdoba	intermediate	woman	18	yes	no	1	1	0	20	1.1 PRE EXT
828380969	2020-03-18 18:36:50	Córdoba	intermediate	woman	20	no	ideation	5	3	2	24	1.1 PRE EXT
2053791742	2020-03-18 18:08:00	Córdoba	intermediate	woman	23	yes	ideation	12	6	6	42	1.1 PRE EXT
1089152378	2020-03-18 18:09:34	Córdoba	intermediate	woman	24	no	ideation	10	4	6	42	1.1 PRE EXT
1908297191	2020-03-18 18:51:39	Jujuy	low	woman	21	no	no	2	1	1	22	1.1 PRE EXT
1867461077	2020-03-18 19:46:03	Jujuy	low	woman	19	no	no	6	1	5	35	1.1 PRE EXT
554964465	2020-03-18 19:59:42	Córdoba	intermediate	woman	25	no	ideation	5	4	1	29	1.1 PRE EXT
404948591	2020-03-18 19:58:29	Jujuy	low	woman	21	no	ideation	8	4	4	31	1.1 PRE EXT
453562015	2020-03-18 20:03:19	Córdoba	intermediate	woman	23	no	no	5	3	2	27	1.1 PRE EXT
2021097109	2020-03-18 20:33:03	Jujuy	low	woman	19	no	ideation	8	3	5	35	1.1 PRE EXT
1110021657	2020-03-18 20:49:18	Córdoba	intermediate	woman	19	no	ideation	12	6	6	40	1.1 PRE EXT
144668702	2020-03-18 21:08:10	Córdoba	intermediate	woman	25	no	no	4	2	2	21	1.1 PRE EXT
71680595	2020-03-18 21:28:02	Jujuy	low	woman	22	yes	ideation	6	4	2	35	1.1 PRE EXT
906910217	2020-03-18 21:28:24	Jujuy	low	woman	24	yes	ideation	10	5	5	39	1.1 PRE EXT
50891562	2020-03-18 21:51:54	Jujuy	low	woman	19	no	no	0	0	0	19	1.1 PRE EXT
1498667248	2020-03-18 21:54:52	Jujuy	low	woman	20	no	no	2	1	1	17	1.1 PRE EXT
940399731	2020-03-18 23:36:34	Jujuy	low	woman	19	no	no	2	2	0	16	1.1 PRE EXT
530525039	2020-03-18 23:14:45	Tierra del Fuego	high	woman	18	no	yes	12	6	6	40	1.1 PRE EXT
1062587230	2020-03-18 23:21:57	Córdoba	intermediate	woman	23	no	no	2	2	0	27	1.1 PRE EXT
1024728236	2020-03-18 23:43:49	Córdoba	intermediate	woman	22	no	no	3	3	0	16	1.1 PRE EXT
274301016	2020-03-19 00:14:51	Córdoba	intermediate	woman	24	no	yes	0	0	0	16	1.1 PRE EXT
1013696966	2020-03-19 00:39:10	Jujuy	low	woman	18	no	ideation	5	3	2	24	1.1 PRE EXT
44784713	2020-03-19 00:35:45	Jujuy	low	woman	18	no	yes	10	5	5	37	1.1 PRE EXT
1603712324	2020-03-19 05:24:32	Córdoba	intermediate	woman	23	yes	yes	7	4	3	30	1.1 PRE EXT
156389089	2020-03-19 01:17:46	Jujuy	low	woman	23	no	yes	3	3	0	17	1.1 PRE EXT
79562824	2020-03-19 01:00:35	Córdoba	intermediate	woman	22	no	ideation	1	0	1	16	1.1 PRE EXT
1704179179	2020-03-19 01:07:37	Córdoba	intermediate	woman	21	no	no	3	2	1	19	1.1 PRE EXT
371308547	2020-03-19 09:52:03	Jujuy	low	woman	25	no	ideation	5	4	1	21	1.1 PRE EXT
1280249160	2020-03-19 04:56:28	Córdoba	intermediate	woman	21	no	ideation	2	1	1	22	1.1 PRE EXT
1933416998	2020-03-19 05:07:53	Jujuy	low	woman	25	no	ideation	12	6	6	31	1.1 PRE EXT
2143595991	2020-03-19 08:35:35	Jujuy	low	woman	40	yes	ideation	3	2	1	18	1.1 PRE EXT
1043680072	2020-03-19 09:13:21	Córdoba	intermediate	woman	20	no	no	1	1	0	12	1.1 PRE EXT
767851528	2020-03-19 10:45:38	Jujuy	low	woman	24	no	no	7	4	3	30	1.1 PRE EXT
1736992309	2020-03-19 11:05:54	Jujuy	low	woman	27	no	no	0	0	0	13	1.1 PRE EXT
296145156	2020-03-19 12:59:32	Jujuy	low	woman	21	no	no	0	0	0	13	1.1 PRE EXT
2126638341	2020-03-19 13:11:17	Córdoba	intermediate	woman	24	no	no	9	5	4	39	1.1 PRE EXT
1879548467	2020-03-19 13:53:09	Jujuy	low	woman	23	no	no	0	0	0	19	1.1 PRE EXT
435082662	2020-03-19 13:59:43	Tierra del Fuego	high	woman	22	no	no	1	1	0	12	1.1 PRE EXT
506506114	2020-03-19 14:02:48	Tierra del Fuego	high	woman	28	no	ideation	2	2	0	21	1.1 PRE EXT
682380694	2020-03-19 14:18:09	Jujuy	low	woman	20	no	yes	6	3	3	35	1.1 PRE EXT
468003078	2020-03-19 14:28:54	Córdoba	intermediate	woman	19	no	ideation	10	5	5	34	1.1 PRE EXT
1942764797	2020-03-19 14:12:32	Córdoba	intermediate	woman	23	no	yes	6	3	3	33	1.1 PRE EXT
382428611	2020-03-19 14:11:24	Córdoba	intermediate	woman	23	no	ideation	0	0	0	28	1.1 PRE EXT
202252983	2020-03-19 14:16:59	Córdoba	intermediate	woman	20	no	yes	5	3	2	28	1.1 PRE EXT
51524950	2020-03-19 14:14:54	Córdoba	intermediate	woman	21	yes	ideation	12	6	6	42	1.1 PRE EXT
766063970	2020-03-19 14:48:25	Córdoba	intermediate	woman	20	no	no	6	4	2	44	1.1 PRE EXT
130921948	2020-03-19 14:15:25	Córdoba	intermediate	woman	23	no	ideation	1	1	0	17	1.1 PRE EXT
273086284	2020-03-19 14:23:32	Córdoba	intermediate	woman	24	no	no	9	4	5	43	1.1 PRE EXT
1622838006	2020-03-19 14:19:32	Córdoba	intermediate	woman	29	yes	ideation	6	2	4	29	1.1 PRE EXT
123787380	2020-03-19 14:28:15	Córdoba	intermediate	woman	20	no	no	9	6	3	31	1.1 PRE EXT
1588236483	2020-03-19 14:30:07	Córdoba	intermediate	woman	23	no	yes	11	5	6	34	1.1 PRE EXT
324123352	2020-03-19 14:30:35	CABA	high	woman	24	no	ideation	4	3	1	36	1.1 PRE EXT
2124965848	2020-03-19 14:32:42	Tierra del Fuego	high	woman	19	yes	ideation	12	6	6	30	1.1 PRE EXT
2041372071	2020-03-19 15:02:27	Córdoba	intermediate	woman	21	yes	no	5	4	1	26	1.1 PRE EXT
1604394622	2020-03-19 16:50:46	Tierra del Fuego	high	woman	22	yes	ideation	7	3	4	26	1.1 PRE EXT
437736914	2020-03-19 14:43:40	Córdoba	intermediate	woman	22	no	ideation	3	2	1	26	1.1 PRE EXT
834474515	2020-03-19 14:37:46	Córdoba	intermediate	woman	23	no	no	0	0	0	11	1.1 PRE EXT
1752812569	2020-03-19 14:54:57	Córdoba	intermediate	woman	25	no	yes	12	6	6	43	1.1 PRE EXT
807138640	2020-03-19 14:46:39	Córdoba	intermediate	woman	21	no	no	1	0	1	25	1.1 PRE EXT
1018289298	2020-03-19 15:12:07	Córdoba	intermediate	woman	22	no	ideation	0	0	0	26	1.1 PRE EXT
1195639547	2020-03-19 14:55:14	Córdoba	intermediate	woman	20	yes	yes	0	0	0	20	1.1 PRE EXT
1717510926	2020-03-19 15:36:54	Córdoba	intermediate	woman	22	no	no	7	5	2	24	1.1 PRE EXT
1744440031	2020-03-19 14:58:17	Córdoba	intermediate	woman	21	yes	yes	0	0	0	20	1.1 PRE EXT
795437570	2020-03-19 15:04:27	Jujuy	low	woman	22	yes	no	3	3	0	18	1.1 PRE EXT
479620759	2020-03-19 15:07:28	Córdoba	intermediate	woman	20	no	ideation	9	3	6	33	1.1 PRE EXT
176613500	2020-03-19 15:04:32	Córdoba	intermediate	woman	20	no	no	1	1	0	26	1.1 PRE EXT
1543923791	2020-03-19 15:08:23	Córdoba	intermediate	woman	18	no	ideation	7	3	4	28	1.1 PRE EXT
448298420	2020-03-19 15:24:16	Jujuy	low	woman	21	no	no	1	1	0	13	1.1 PRE EXT
237873360	2020-03-19 15:40:09	Córdoba	intermediate	woman	22	no	no	3	3	0	24	1.1 PRE EXT
1133084883	2020-03-19 15:45:45	Córdoba	intermediate	woman	22	no	ideation	3	2	1	25	1.1 PRE EXT
226455506	2020-03-19 15:46:38	Jujuy	low	woman	25	yes	ideation	6	3	3	26	1.1 PRE EXT
1884107163	2020-03-19 16:00:17	Córdoba	intermediate	woman	21	no	no	1	1	0	13	1.1 PRE EXT
1766606981	2020-03-19 17:33:08	Tierra del Fuego	high	woman	24	yes	ideation	3	2	1	38	1.1 PRE EXT
733857975	2020-03-19 18:03:13	Córdoba	intermediate	woman	21	yes	no	8	4	4	27	1.1 PRE EXT
1914117602	2020-03-19 18:05:27	Córdoba	intermediate	woman	24	yes	no	2	1	1	13	1.1 PRE EXT
1437107214	2020-03-19 19:32:14	Jujuy	low	woman	21	no	no	3	2	1	23	1.1 PRE EXT
1914412251	2020-03-19 18:52:16	Córdoba	intermediate	woman	21	yes	yes	8	4	4	33	1.1 PRE EXT
1449450543	2020-03-19 19:20:54	Córdoba	intermediate	woman	24	no	no	6	3	3	25	1.1 PRE EXT
1849634850	2020-03-19 19:32:19	Córdoba	intermediate	woman	24	no	no	3	2	1	18	1.1 PRE EXT
1120691049	2020-03-19 19:50:01	Córdoba	intermediate	woman	22	no	ideation	12	6	6	41	1.1 PRE EXT
1224133081	2020-03-19 20:45:56	Córdoba	intermediate	woman	20	no	no	6	4	2	29	1.1 PRE EXT
197957744	2020-03-19 20:42:03	Córdoba	intermediate	woman	23	no	no	5	4	1	27	1.1 PRE EXT
1216895780	2020-03-20 00:50:46	Córdoba	intermediate	woman	23	no	no	1	0	1	19	1.1 PRE EXT
96920876	2020-03-19 22:33:44	Córdoba	intermediate	woman	23	no	no	6	4	2	24	1.1 PRE EXT
1906856120	2020-03-19 22:58:11	Córdoba	intermediate	woman	20	no	ideation	8	3	5	30	1.1 PRE EXT
259804917	2020-03-19 23:01:11	Córdoba	intermediate	woman	25	no	ideation	6	4	2	19	1.1 PRE EXT
1082939996	2020-03-19 23:41:48	Córdoba	intermediate	woman	19	no	ideation	7	4	3	28	1.1 PRE EXT
1385603278	2020-03-19 23:46:15	Córdoba	intermediate	woman	24	yes	no	1	1	0	24	1.1 PRE EXT
70513885	2020-03-20 00:50:34	Córdoba	intermediate	woman	24	yes	ideation	3	3	0	29	1.1 PRE EXT
1416537607	2020-03-20 00:23:25	Córdoba	intermediate	woman	21	yes	no	3	2	1	30	1.1 PRE EXT
1491425625	2020-03-20 00:30:30	Córdoba	intermediate	woman	21	no	no	8	4	4	29	1.1 PRE EXT
1930390564	2020-03-20 00:33:54	Córdoba	intermediate	woman	21	no	no	7	4	3	17	1.1 PRE EXT
376291230	2020-03-20 01:20:53	Córdoba	intermediate	woman	20	no	no	7	3	4	31	1.1 PRE EXT
1963596199	2020-03-20 00:54:25	Córdoba	intermediate	woman	22	yes	no	0	0	0	13	1.1 PRE EXT
380761029	2020-03-20 01:41:22	Córdoba	intermediate	woman	19	no	ideation	10	5	5	38	1.1 PRE EXT
1702207569	2020-03-20 01:38:20	Córdoba	intermediate	woman	20	no	ideation	4	2	2	20	1.1 PRE EXT
805785661	2020-03-20 11:34:42	Jujuy	low	woman	18	no	no	7	5	2	14	1.1 PRE EXT
2057551976	2020-03-20 09:21:29	Córdoba	intermediate	woman	23	no	no	0	0	0	15	1.1 PRE EXT
1960084299	2020-03-20 09:31:25	Córdoba	intermediate	woman	23	no	no	3	1	2	12	1.1 PRE EXT
2049392980	2020-03-20 09:32:16	Jujuy	low	woman	34	no	yes	4	3	1	11	1.1 PRE EXT
558421565	2020-03-20 10:18:19	Jujuy	low	woman	25	no	no	1	1	0	14	1.1 PRE EXT
970606509	2020-03-20 10:05:22	Jujuy	low	woman	24	no	ideation	1	0	1	21	1.1 PRE EXT
142816547	2020-03-20 17:18:47	Jujuy	low	woman	23	yes	yes	10	4	6	32	1.1 PRE EXT
1323116703	2020-03-20 15:46:55	Jujuy	low	woman	19	no	no	7	5	2	28	1.1 PRE EXT
1725283637	2020-03-20 15:51:08	Jujuy	low	woman	20	no	no	3	3	0	15	1.1 PRE EXT
488685259	2020-03-20 15:55:36	Córdoba	intermediate	woman	24	no	ideation	1	0	1	29	1.1 PRE EXT
1960441185	2020-03-20 15:51:34	Córdoba	intermediate	woman	20	yes	ideation	4	3	1	22	1.1 PRE EXT
353240686	2020-03-20 16:20:03	Jujuy	low	woman	21	no	ideation	12	6	6	33	1.1 PRE EXT
1255963559	2020-03-20 17:00:35	Jujuy	low	woman	21	yes	ideation	3	2	1	21	1.1 PRE EXT
1154485105	2020-03-20 17:11:28	Jujuy	low	woman	25	no	no	4	3	1	13	1.1 PRE EXT
752500669	2020-03-20 17:22:47	Jujuy	low	woman	19	no	ideation	2	2	0	20	1.1 PRE EXT
2012862234	2020-03-20 19:13:47	Tierra del Fuego	high	woman	22	no	no	7	3	4	31	1.1 PRE EXT
1348414768	2020-03-20 19:21:49	Jujuy	low	woman	25	no	ideation	0	0	0	25	1.1 PRE EXT
1208324893	2020-03-20 19:38:46	Córdoba	intermediate	woman	26	no	no	0	0	0	16	1.1 PRE EXT
1746497298	2020-03-20 19:46:44	Jujuy	low	woman	30	no	no	0	0	0	14	1.1 PRE EXT
1552885058	2020-03-20 21:31:11	Córdoba	intermediate	woman	24	no	ideation	5	2	3	28	1.1 PRE EXT
1978553228	2020-03-20 20:36:38	Córdoba	intermediate	woman	22	yes	ideation	6	3	3	41	1.1 PRE EXT
745536018	2020-03-20 20:26:03	Córdoba	intermediate	woman	21	no	no	6	4	2	28	1.1 PRE EXT
622214955	2020-03-20 20:33:02	Córdoba	intermediate	woman	23	yes	ideation	6	4	2	39	1.1 PRE EXT
647278917	2020-03-20 20:33:10	Córdoba	intermediate	woman	25	no	ideation	10	6	4	40	1.1 PRE EXT
1491540219	2020-03-20 20:44:39	Córdoba	intermediate	woman	24	yes	ideation	4	2	2	26	1.1 PRE EXT
1245367894	2020-03-20 20:55:49	Córdoba	intermediate	woman	25	no	ideation	3	2	1	17	1.1 PRE EXT
1423547900	2020-03-20 20:45:59	Córdoba	intermediate	woman	25	no	no	7	4	3	28	1.1 PRE EXT
1127818231	2020-03-20 20:54:17	Córdoba	intermediate	woman	24	no	no	7	5	2	26	1.1 PRE EXT
950737945	2020-03-20 20:53:42	Córdoba	intermediate	woman	23	no	ideation	2	2	0	19	1.1 PRE EXT
22407346	2020-03-20 21:13:44	Córdoba	intermediate	woman	25	no	no	2	2	0	15	1.1 PRE EXT
2000673621	2020-03-20 21:14:16	Córdoba	intermediate	woman	24	yes	ideation	11	6	5	35	1.1 PRE EXT
1003777665	2020-03-20 21:04:36	Córdoba	intermediate	woman	24	yes	ideation	3	2	1	21	1.1 PRE EXT
1129101590	2020-03-20 21:19:05	Jujuy	low	woman	18	no	no	0	0	0	18	1.1 PRE EXT
188796760	2020-03-20 21:40:38	Córdoba	intermediate	woman	25	no	no	2	2	0	29	1.1 PRE EXT
354998688	2020-03-20 21:48:21	Córdoba	intermediate	woman	25	no	ideation	7	4	3	20	1.1 PRE EXT
1732698268	2020-03-20 22:14:01	Córdoba	intermediate	woman	24	no	yes	11	6	5	39	1.1 PRE EXT
208507363	2020-03-20 22:02:26	Córdoba	intermediate	woman	23	no	ideation	8	6	2	20	1.1 PRE EXT
1386862973	2020-03-20 21:58:03	Córdoba	intermediate	woman	23	no	ideation	9	4	5	38	1.1 PRE EXT
1853429211	2020-03-20 22:01:50	Córdoba	intermediate	woman	23	yes	ideation	7	5	2	30	1.1 PRE EXT
754299380	2020-03-20 22:11:40	Jujuy	low	woman	25	no	ideation	12	6	6	39	1.1 PRE EXT
502018525	2020-03-20 22:16:42	Córdoba	intermediate	woman	22	no	ideation	2	1	1	29	1.1 PRE EXT
1486496852	2020-03-20 22:38:07	Córdoba	intermediate	woman	25	no	no	5	1	4	25	1.1 PRE EXT
677557162	2020-03-20 22:54:42	Córdoba	intermediate	woman	22	yes	no	4	3	1	27	1.1 PRE EXT
252059069	2020-03-21 00:31:08	Córdoba	intermediate	woman	25	no	ideation	2	1	1	18	1.1 PRE EXT
1597611061	2020-03-20 23:27:02	Córdoba	intermediate	woman	21	no	ideation	6	4	2	25	1.1 PRE EXT
1722218517	2020-03-21 00:05:06	Tierra del Fuego	high	woman	24	no	no	1	0	1	18	1.1 PRE EXT
368450289	2020-03-21 02:48:42	Córdoba	intermediate	woman	22	no	no	4	4	0	25	1.1 PRE EXT
97616750	2020-03-21 03:23:33	Tierra del Fuego	high	woman	25	no	ideation	2	2	0	25	1.1 PRE EXT
117324625	2020-03-21 06:49:37	Jujuy	low	woman	25	no	no	9	5	4	29	1.1 PRE EXT
1114994849	2020-03-21 12:02:16	Córdoba	intermediate	woman	23	no	ideation	9	4	5	43	1.1 PRE EXT
1749587785	2020-03-21 12:10:59	Córdoba	intermediate	woman	21	yes	yes	1	1	0	22	1.1 PRE EXT
1905339047	2020-03-21 12:31:17	Córdoba	intermediate	woman	23	yes	no	3	2	1	36	1.1 PRE EXT
1918949380	2020-03-21 12:26:17	Córdoba	intermediate	woman	25	yes	ideation	12	6	6	46	1.1 PRE EXT
547751730	2020-03-21 12:52:02	Tierra del Fuego	high	woman	23	no	yes	3	3	0	26	1.1 PRE EXT
540691611	2020-03-21 13:04:24	Córdoba	intermediate	woman	24	no	no	0	0	0	21	1.1 PRE EXT
1786210062	2020-03-21 13:12:17	Córdoba	intermediate	woman	23	yes	no	2	2	0	25	1.1 PRE EXT
488777150	2020-03-21 13:26:49	Córdoba	intermediate	woman	24	no	no	2	1	1	18	1.1 PRE EXT
1633943959	2020-03-21 13:44:13	Córdoba	intermediate	woman	24	no	no	4	3	1	14	1.1 PRE EXT
1919865840	2020-03-23 03:02:59	Córdoba	intermediate	woman	24	no	no	1	1	0	20	1.1 PRE EXT
160291382	2020-03-21 15:29:52	Tierra del Fuego	high	woman	24	no	no	1	1	0	18	1.1 PRE EXT
1165617346	2020-03-21 15:40:02	Jujuy	low	woman	25	no	no	3	2	1	20	1.1 PRE EXT
280037947	2020-03-21 16:31:04	Córdoba	intermediate	woman	22	no	ideation	5	4	1	31	1.1 PRE EXT
2085708997	2020-03-21 16:45:12	Córdoba	intermediate	woman	20	no	no	1	0	1	12	1.1 PRE EXT
1128991693	2020-03-21 16:32:30	Córdoba	intermediate	woman	21	yes	ideation	3	1	2	23	1.1 PRE EXT
1978107624	2020-03-21 16:32:08	Córdoba	intermediate	woman	19	no	ideation	5	3	2	21	1.1 PRE EXT
242850851	2020-03-21 16:42:44	Córdoba	intermediate	woman	19	yes	no	5	3	2	34	1.1 PRE EXT
819120715	2020-03-21 16:45:47	Córdoba	intermediate	woman	21	no	ideation	8	4	4	22	1.1 PRE EXT
855429418	2020-03-21 16:42:17	Córdoba	intermediate	woman	19	no	no	10	6	4	37	1.1 PRE EXT
16422493	2020-03-21 16:49:44	Córdoba	intermediate	woman	18	no	ideation	10	4	6	37	1.1 PRE EXT
854642084	2020-03-21 16:59:11	Córdoba	intermediate	woman	19	no	no	1	0	1	19	1.1 PRE EXT
1744415618	2020-03-21 17:12:23	Córdoba	intermediate	woman	19	no	ideation	4	3	1	17	1.1 PRE EXT
1218628310	2020-03-21 17:21:13	Córdoba	intermediate	woman	18	no	ideation	10	5	5	40	1.1 PRE EXT
1754193357	2020-03-21 17:14:29	Neuquén	intermediate	woman	21	no	no	0	0	0	14	1.1 PRE EXT
1636654997	2020-03-21 17:18:34	Córdoba	intermediate	woman	21	no	no	3	3	0	15	1.1 PRE EXT
1622466210	2020-03-21 17:27:17	Córdoba	intermediate	woman	21	yes	yes	3	2	1	16	1.1 PRE EXT
1529783936	2020-03-21 17:28:48	Córdoba	intermediate	woman	25	yes	ideation	5	3	2	21	1.1 PRE EXT
244999442	2020-03-21 17:37:05	Córdoba	intermediate	woman	24	no	no	1	1	0	15	1.1 PRE EXT
1438544611	2020-03-21 17:36:05	Córdoba	intermediate	woman	22	no	no	5	3	2	18	1.1 PRE EXT
728011236	2020-03-21 17:35:21	Santa Fe	low	woman	22	no	no	0	0	0	14	1.1 PRE EXT
1362185982	2020-03-21 18:01:19	Córdoba	intermediate	woman	21	no	no	4	3	1	24	1.1 PRE EXT
415972829	2020-03-21 18:05:28	Córdoba	intermediate	woman	20	no	no	0	0	0	18	1.1 PRE EXT
950147325	2020-03-21 18:14:27	Córdoba	intermediate	woman	19	no	ideation	6	2	4	26	1.1 PRE EXT
1529702446	2020-03-21 18:20:57	Córdoba	intermediate	woman	19	yes	no	0	0	0	17	1.1 PRE EXT
1412644173	2020-03-21 18:27:46	Córdoba	intermediate	woman	24	yes	no	3	3	0	20	1.1 PRE EXT
632816209	2020-03-21 18:21:35	Córdoba	intermediate	woman	23	yes	yes	5	4	1	35	1.1 PRE EXT
964288017	2020-03-21 18:39:52	Córdoba	intermediate	woman	24	no	no	3	2	1	15	1.1 PRE EXT
1570201922	2020-03-21 18:45:32	Córdoba	intermediate	woman	20	no	no	2	2	0	20	1.1 PRE EXT
654254664	2020-03-21 18:43:27	Córdoba	intermediate	woman	24	yes	no	4	4	0	24	1.1 PRE EXT
309560737	2020-03-21 18:48:37	Córdoba	intermediate	woman	20	yes	yes	8	6	2	41	1.1 PRE EXT
522959464	2020-03-21 18:51:27	Córdoba	intermediate	woman	20	yes	ideation	12	6	6	49	1.1 PRE EXT
944173447	2020-03-21 19:28:36	Mendoza	low	woman	20	no	ideation	7	4	3	30	1.1 PRE EXT
360913772	2020-03-21 19:39:51	Córdoba	intermediate	woman	23	no	ideation	9	6	3	42	1.1 PRE EXT
1133130712	2020-03-21 19:42:41	Córdoba	intermediate	woman	20	no	yes	3	1	2	25	1.1 PRE EXT
1795863365	2020-03-21 20:09:51	Córdoba	intermediate	woman	20	yes	ideation	5	3	2	35	1.1 PRE EXT
1910147857	2020-03-21 20:16:49	Córdoba	intermediate	woman	18	no	ideation	7	6	1	27	1.1 PRE EXT
777629276	2020-03-21 20:15:56	Córdoba	intermediate	woman	19	no	ideation	6	4	2	19	1.1 PRE EXT
1514652613	2020-03-21 20:22:30	Córdoba	intermediate	woman	21	no	no	4	3	1	21	1.1 PRE EXT
1140351968	2020-03-21 20:35:30	Córdoba	intermediate	woman	24	no	no	4	2	2	23	1.1 PRE EXT
643444052	2020-03-21 20:43:47	Córdoba	intermediate	woman	18	yes	ideation	7	3	4	30	1.1 PRE EXT
1404667071	2020-03-21 20:36:32	Córdoba	intermediate	woman	18	no	no	7	5	2	24	1.1 PRE EXT
522348398	2020-03-21 20:59:40	Córdoba	intermediate	woman	19	no	ideation	2	2	0	22	1.1 PRE EXT
168701871	2020-03-21 20:46:03	Córdoba	intermediate	woman	18	no	no	0	0	0	12	1.1 PRE EXT
117605673	2020-03-21 21:14:52	Jujuy	low	woman	18	no	ideation	5	4	1	26	1.1 PRE EXT
1630861886	2020-03-21 21:03:25	Córdoba	intermediate	woman	20	yes	no	8	5	3	36	1.1 PRE EXT
1993340843	2020-03-21 21:02:52	Córdoba	intermediate	woman	18	no	no	12	6	6	41	1.1 PRE EXT
44788295	2020-03-21 21:10:45	Córdoba	intermediate	woman	24	no	no	6	4	2	14	1.1 PRE EXT
491699560	2020-03-21 21:09:41	Córdoba	intermediate	woman	20	yes	ideation	6	3	3	22	1.1 PRE EXT
1508743874	2020-03-21 22:03:05	Córdoba	intermediate	woman	20	no	ideation	6	4	2	35	1.1 PRE EXT
1665881494	2020-03-21 21:40:51	Córdoba	intermediate	woman	20	no	no	6	5	1	26	1.1 PRE EXT
493877261	2020-03-21 21:38:07	Córdoba	intermediate	woman	18	no	ideation	8	4	4	33	1.1 PRE EXT
844872044	2020-03-21 21:36:13	Córdoba	intermediate	woman	22	no	no	4	2	2	27	1.1 PRE EXT
74675639	2020-03-21 21:56:23	Córdoba	intermediate	woman	19	no	ideation	2	2	0	19	1.1 PRE EXT
1839757603	2020-03-21 22:10:44	Córdoba	intermediate	woman	20	no	yes	2	1	1	15	1.1 PRE EXT
38275796	2020-03-21 22:16:25	Córdoba	intermediate	woman	23	no	no	2	1	1	22	1.1 PRE EXT
967268744	2020-03-21 22:44:22	Córdoba	intermediate	woman	28	no	no	10	6	4	42	1.1 PRE EXT
61212838	2020-03-21 23:05:38	Córdoba	intermediate	woman	21	no	no	2	1	1	12	1.1 PRE EXT
243273663	2020-03-22 00:00:32	Córdoba	intermediate	woman	22	no	no	8	4	4	31	1.1 PRE EXT
2142613650	2020-03-22 01:59:02	Córdoba	intermediate	woman	22	no	no	2	2	0	17	1.1 PRE EXT
476850558	2020-03-21 23:50:20	Formosa	low	woman	21	yes	yes	7	5	2	33	1.1 PRE EXT
215322837	2020-03-21 23:33:45	Córdoba	intermediate	woman	19	no	no	6	4	2	19	1.1 PRE EXT
444240823	2020-03-22 00:30:36	Córdoba	intermediate	woman	25	no	yes	12	6	6	37	1.1 PRE EXT
1956840988	2020-03-22 00:38:53	Córdoba	intermediate	woman	20	no	no	3	3	0	16	1.1 PRE EXT
1171904212	2020-03-22 01:11:58	Córdoba	intermediate	woman	18	no	no	3	2	1	17	1.1 PRE EXT
1458642952	2020-03-22 01:00:04	Córdoba	intermediate	woman	18	no	ideation	6	3	3	31	1.1 PRE EXT
857204046	2020-03-22 01:43:54	Córdoba	intermediate	woman	23	yes	ideation	1	1	0	28	1.1 PRE EXT
2015288756	2020-03-22 02:06:39	San Luis	low	woman	25	no	ideation	9	4	5	24	1.1 PRE EXT
17449376	2020-03-22 04:02:28	Córdoba	intermediate	woman	25	no	no	8	5	3	33	1.1 PRE EXT
420705558	2020-03-22 04:53:53	Córdoba	intermediate	woman	20	no	no	3	2	1	18	1.1 PRE EXT
239370831	2020-03-22 05:25:03	Córdoba	intermediate	woman	21	no	no	5	3	2	20	1.1 PRE EXT
1611632009	2020-03-22 11:46:06	Córdoba	intermediate	woman	24	no	no	1	1	0	14	1.1 PRE EXT
1476841461	2020-03-22 11:48:20	Córdoba	intermediate	woman	22	yes	yes	2	2	0	17	1.1 PRE EXT
1806800859	2020-03-22 13:34:26	Córdoba	intermediate	woman	22	no	ideation	9	6	3	25	1.1 PRE EXT
1576237723	2020-03-22 14:14:28	Tierra del Fuego	high	woman	22	no	ideation	6	4	2	29	1.1 PRE EXT
1954106744	2020-03-22 14:49:52	Córdoba	intermediate	woman	23	no	ideation	0	0	0	12	1.1 PRE EXT
478209826	2020-03-22 14:34:13	Córdoba	intermediate	woman	22	no	ideation	5	4	1	25	1.1 PRE EXT
831288482	2020-03-22 15:42:27	Córdoba	intermediate	woman	21	no	no	5	4	1	29	1.1 PRE EXT
1677197705	2020-03-22 16:10:15	Córdoba	intermediate	woman	19	yes	ideation	7	4	3	32	1.1 PRE EXT
1731085416	2020-03-22 16:16:00	Córdoba	intermediate	woman	24	no	no	0	0	0	18	1.1 PRE EXT
2137521011	2020-03-22 16:41:44	Córdoba	intermediate	woman	20	no	no	4	3	1	18	1.1 PRE EXT
1230399864	2020-03-22 16:43:14	Jujuy	low	woman	25	no	no	10	5	5	29	1.1 PRE EXT
2056383132	2020-03-22 16:54:20	Tierra del Fuego	high	woman	23	no	no	4	3	1	21	1.1 PRE EXT
1317967876	2020-03-22 17:29:16	Córdoba	intermediate	woman	23	no	ideation	2	2	0	28	1.1 PRE EXT
1262378323	2020-03-22 17:23:43	Córdoba	intermediate	woman	23	no	no	0	0	0	15	1.1 PRE EXT
1020832747	2020-03-22 19:47:30	Córdoba	intermediate	woman	18	no	no	6	2	4	27	1.1 PRE EXT
2024575216	2020-03-22 20:21:39	Córdoba	intermediate	woman	21	yes	ideation	4	4	0	18	1.1 PRE EXT
1469177435	2020-03-22 20:08:25	Córdoba	intermediate	woman	25	yes	yes	4	3	1	33	1.1 PRE EXT
1508027708	2020-03-22 20:19:50	Córdoba	intermediate	woman	18	yes	no	7	2	5	35	1.1 PRE EXT
298933423	2020-03-22 20:25:15	Córdoba	intermediate	woman	19	no	no	4	3	1	17	1.1 PRE EXT
1969205577	2020-03-22 20:48:34	Jujuy	low	woman	23	yes	ideation	8	5	3	30	1.1 PRE EXT
636861638	2020-03-22 21:29:17	Córdoba	intermediate	woman	24	no	no	4	2	2	19	1.1 PRE EXT
311599034	2020-03-22 22:18:44	Tierra del Fuego	high	woman	20	no	ideation	8	3	5	40	1.1 PRE EXT
1922447650	2020-03-22 22:28:01	Córdoba	intermediate	woman	20	no	ideation	1	0	1	13	1.1 PRE EXT
1211904309	2020-03-22 23:24:04	Córdoba	intermediate	woman	22	no	no	4	3	1	21	1.1 PRE EXT
2031484583	2020-03-23 11:37:06	Córdoba	intermediate	woman	23	no	no	0	0	0	14	1.1 PRE EXT
138289539	2020-03-23 14:47:07	Córdoba	intermediate	woman	25	no	no	1	1	0	24	1.1 PRE EXT
344638132	2020-03-23 14:45:05	Jujuy	low	woman	25	no	ideation	2	2	0	16	1.1 PRE EXT
1071855059	2020-03-23 15:09:09	Córdoba	intermediate	woman	20	no	ideation	10	5	5	29	1.1 PRE EXT
444575098	2020-03-23 17:43:22	Jujuy	low	woman	24	no	ideation	6	4	2	28	1.1 PRE EXT
749045017	2020-03-23 21:46:29	Jujuy	low	woman	19	yes	yes	12	6	6	42	1.1 PRE EXT
1349919107	2020-03-23 20:57:03	Córdoba	intermediate	woman	18	no	ideation	7	3	4	28	1.1 PRE EXT
1486819927	2020-03-23 22:24:58	Córdoba	intermediate	woman	20	no	ideation	3	3	0	18	1.1 PRE EXT
1507502476	2020-03-23 23:34:50	Jujuy	low	woman	24	no	no	9	4	5	25	1.1 PRE EXT
1630133324	2020-03-24 02:01:15	Córdoba	intermediate	woman	21	no	no	5	4	1	21	2.2 PRE EXT
1897150773	2020-03-24 02:04:34	Córdoba	intermediate	woman	20	no	ideation	7	5	2	17	2.2 PRE EXT
858615348	2020-03-24 02:55:57	Córdoba	intermediate	woman	21	no	no	0	0	0	12	2.2 PRE EXT
861965153	2020-03-24 14:55:01	Jujuy	low	woman	19	no	ideation	3	3	0	29	2.2 PRE EXT
676102635	2020-03-24 15:27:26	Córdoba	intermediate	woman	18	no	no	5	1	4	16	2.2 PRE EXT
1673389508	2020-03-24 15:34:27	Córdoba	intermediate	woman	20	no	ideation	0	0	0	13	2.2 PRE EXT
1865379027	2020-03-24 19:42:48	Córdoba	intermediate	woman	23	no	ideation	5	5	0	16	2.2 PRE EXT
1677440402	2020-03-24 20:23:44	Córdoba	intermediate	woman	25	no	no	7	4	3	27	2.2 PRE EXT
278430028	2020-03-24 21:23:19	Jujuy	low	woman	22	yes	no	6	2	4	23	2.2 PRE EXT
102317718	2020-03-25 02:06:52	Córdoba	intermediate	woman	21	no	ideation	5	3	2	27	2.2 PRE EXT
734793761	2020-03-25 02:18:43	Córdoba	intermediate	woman	25	no	ideation	7	4	3	39	2.2 PRE EXT
951681910	2020-03-25 10:13:53	Córdoba	intermediate	woman	23	yes	no	0	0	0	16	2.2 PRE EXT
839514657	2020-03-25 15:08:06	Córdoba	intermediate	woman	18	no	no	6	4	2	24	2.2 PRE EXT
661421072	2020-03-25 21:34:02	Jujuy	low	woman	33	no	no	1	1	0	14	2.2 PRE EXT
1652009017	2020-03-26 10:29:45	Salta	low	woman	25	no	ideation	8	5	3	21	2.2 PRE EXT
1051223803	2020-03-26 16:19:53	Jujuy	low	woman	22	no	no	5	4	1	34	2.2 PRE EXT
1519385663	2020-03-26 17:09:44	Córdoba	intermediate	woman	24	yes	yes	10	5	5	33	2.2 PRE EXT
1899565135	2020-03-26 17:52:01	Córdoba	intermediate	woman	23	no	ideation	11	5	6	40	2.2 PRE EXT
1660673926	2020-03-26 18:14:37	Córdoba	intermediate	woman	19	no	yes	7	4	3	42	2.2 PRE EXT
826569421	2020-03-26 22:33:18	Córdoba	intermediate	woman	24	no	no	7	5	2	34	2.2 PRE EXT
1043423148	2020-03-26 22:46:17	Córdoba	intermediate	woman	18	no	ideation	10	6	4	42	2.2 PRE EXT
763243244	2020-03-26 23:19:07	Jujuy	low	woman	21	no	ideation	4	4	0	13	2.2 PRE EXT
1069260774	2020-03-26 23:20:57	Córdoba	intermediate	woman	25	yes	yes	4	3	1	21	2.2 PRE EXT
1663915542	2020-03-26 23:52:24	Jujuy	low	woman	26	no	no	3	2	1	17	2.2 PRE EXT
1001110646	2020-03-27 00:04:42	Jujuy	low	woman	21	no	ideation	5	2	3	29	2.2 PRE EXT
2016427895	2020-03-27 00:13:49	Córdoba	intermediate	woman	24	no	no	5	3	2	27	2.2 PRE EXT
2110411920	2020-03-27 00:26:45	Córdoba	intermediate	woman	23	no	no	2	2	0	23	2.2 PRE EXT
1281773718	2020-03-27 14:22:55	Córdoba	intermediate	woman	22	no	no	1	1	0	18	2.2 PRE EXT
2138346931	2020-03-27 20:42:13	Jujuy	low	woman	22	no	no	3	2	1	22	2.2 PRE EXT
1910699797	2020-03-27 23:30:58	Córdoba	intermediate	woman	22	no	no	0	0	0	20	2.2 PRE EXT
172427586	2020-03-28 02:11:20	Córdoba	intermediate	woman	20	yes	ideation	3	2	1	18	2.2 PRE EXT
1780140819	2020-03-28 15:02:28	Córdoba	intermediate	woman	20	no	ideation	2	1	1	18	2.2 PRE EXT
1654288982	2020-03-28 16:01:10	Córdoba	intermediate	woman	20	no	ideation	5	3	2	33	2.2 PRE EXT
1611924192	2020-03-28 16:47:58	Córdoba	intermediate	woman	23	yes	no	5	4	1	20	2.2 PRE EXT
843990184	2020-03-28 16:54:40	Córdoba	intermediate	woman	21	no	no	0	0	0	20	2.2 PRE EXT
298196273	2020-03-29 15:06:26	Córdoba	intermediate	woman	20	no	no	8	5	3	22	2.2 PRE EXT
738164192	2020-03-29 15:47:16	Córdoba	intermediate	woman	22	no	no	4	4	0	22	2.2 PRE EXT
1309518705	2020-03-29 17:33:52	Córdoba	intermediate	woman	20	no	ideation	8	5	3	25	2.2 PRE EXT
253302837	2020-03-29 17:52:19	Jujuy	low	woman	23	no	ideation	1	1	0	12	2.2 PRE EXT
1081377602	2020-03-30 01:16:02	Jujuy	low	woman	18	no	ideation	8	4	4	35	3.1 POST EXT
761991166	2020-03-30 12:31:40	Jujuy	low	woman	25	no	ideation	12	6	6	25	3.1 POST EXT
196358208	2020-03-30 14:13:43	Jujuy	low	woman	26	no	ideation	4	2	2	21	3.1 POST EXT
362050584	2020-03-30 18:22:17	Jujuy	low	woman	21	no	ideation	7	3	4	25	3.1 POST EXT
57664281	2020-03-30 21:10:47	Córdoba	intermediate	woman	24	no	no	8	4	4	23	3.1 POST EXT
1550424992	2020-03-31 11:35:49	Jujuy	low	woman	21	no	no	3	3	0	26	3.1 POST EXT
983788213	2020-03-31 14:43:20	Córdoba	intermediate	woman	25	yes	ideation	5	4	1	24	3.1 POST EXT
421863245	2020-04-01 14:52:21	Jujuy	low	woman	22	no	no	3	2	1	23	3.1 POST EXT
1964950768	2020-04-01 23:13:02	Jujuy	low	woman	22	no	no	3	3	0	18	3.1 POST EXT
415201920	2020-04-02 01:49:28	Jujuy	low	woman	22	no	no	5	4	1	23	3.1 POST EXT
119983783	2020-04-04 02:26:23	Jujuy	low	woman	19	no	no	11	5	6	36	3.1 POST EXT
1887813508	2020-04-04 15:33:11	Córdoba	intermediate	woman	19	no	ideation	4	2	2	24	3.1 POST EXT
828527863	2020-04-04 17:44:31	Córdoba	intermediate	woman	18	no	no	4	3	1	18	3.1 POST EXT
2116578584	2020-04-04 20:02:58	Córdoba	intermediate	woman	21	yes	ideation	11	5	6	31	3.1 POST EXT
1023394972	2020-04-08 10:24:39	Córdoba	intermediate	woman	18	no	ideation	6	3	3	22	3.1 POST EXT
970609458	2020-04-08 12:36:36	Córdoba	intermediate	woman	18	no	ideation	9	5	4	43	3.1 POST EXT
636779998	2020-04-10 02:54:57	Córdoba	intermediate	woman	24	no	ideation	9	4	5	26	3.1 POST EXT
127865681	2020-04-15 00:46:37	Córdoba	intermediate	woman	18	no	no	5	3	2	31	4.2/3 POST EXT
598606302	2020-04-15 03:17:04	Córdoba	intermediate	woman	21	no	no	5	3	2	19	4.2/3 POST EXT
1892775127	2020-04-15 03:59:45	Jujuy	low	woman	19	no	yes	6	5	1	34	4.2/3 POST EXT
1257487706	2020-04-26 18:25:15	Córdoba	intermediate	woman	25	no	no	7	4	3	24	4.2/3 POST EXT
1432514961	2020-05-03 21:30:38	Jujuy	low	woman	23	no	no	2	2	0	15	4.2/3 POST EXT
1650100204	2020-05-06 23:27:09	Jujuy	low	woman	23	no	no	2	1	1	29	4.2/3 POST EXT
717269883	2020-05-07 13:58:26	Córdoba	intermediate	woman	22	no	no	9	5	4	34	4.2/3 POST EXT
1272465879	2020-05-07 14:50:46	Córdoba	intermediate	woman	21	no	no	8	6	2	31	4.2/3 POST EXT
1794302689	2020-05-15 03:21:38	Jujuy	low	woman	21	no	no	5	3	2	22	5.4 POST EXT
758497770	2020-05-20 22:07:21	Córdoba	intermediate	woman	45	no	no	12	6	6	30	5.4 POST EXT
1455160910	2020-03-18 00:15:46	Córdoba	intermediate	woman	21	yes	ideation	6	3	3	21	1.1 PRE EXT
1790599133	2020-03-18 17:28:46	Córdoba	intermediate	woman	21	no	ideation	8	5	3	28	1.1 PRE EXT
1342904293	2020-03-19 14:14:53	Córdoba	intermediate	woman	19	no	yes	7	4	3	33	1.1 PRE EXT
90561439	2020-03-23 21:20:25	Jujuy	low	woman	20	no	no	3	0	3	10	1.1 PRE EXT
1641478868	2020-03-17 20:12:15	Córdoba	intermediate	woman	22	no	no	10	6	4	26	1.1 PRE EXT
279622297	2020-03-17 20:18:24	Córdoba	intermediate	woman	22	no	no	2	1	1	17	1.1 PRE EXT
1610875874	2020-03-17 20:49:08	Córdoba	intermediate	woman	21	no	no	0	0	0	13	1.1 PRE EXT
540198766	2020-03-17 20:31:30	Córdoba	intermediate	woman	22	yes	ideation	12	6	6	46	1.1 PRE EXT
520462047	2020-03-17 20:55:26	Córdoba	intermediate	woman	21	no	no	5	3	2	15	1.1 PRE EXT
771854178	2020-03-17 21:05:51	Córdoba	intermediate	woman	22	no	ideation	3	2	1	23	1.1 PRE EXT
2064933457	2020-03-17 20:56:04	Córdoba	intermediate	woman	21	no	no	4	2	2	26	1.1 PRE EXT
63379011	2020-03-17 21:19:09	Córdoba	intermediate	woman	23	no	no	2	1	1	17	1.1 PRE EXT
1414605272	2020-03-17 21:37:39	Tierra del Fuego	high	woman	21	no	no	0	0	0	16	1.1 PRE EXT
30850832	2020-03-17 21:33:08	Córdoba	intermediate	woman	21	no	no	1	0	1	24	1.1 PRE EXT
363126510	2020-03-17 21:47:27	Córdoba	intermediate	woman	23	no	ideation	1	1	0	28	1.1 PRE EXT
1392340103	2020-03-17 22:53:27	Córdoba	intermediate	woman	35	yes	yes	4	3	1	28	1.1 PRE EXT
1828450060	2020-03-17 22:50:59	Córdoba	intermediate	woman	19	yes	yes	1	1	0	44	1.1 PRE EXT
192333839	2020-03-17 22:58:07	Córdoba	intermediate	woman	19	no	no	2	2	0	26	1.1 PRE EXT
1445680305	2020-03-17 23:35:13	Córdoba	intermediate	woman	20	no	no	3	2	1	30	1.1 PRE EXT
2013322893	2020-03-17 23:55:22	Córdoba	intermediate	woman	25	no	ideation	10	5	5	41	1.1 PRE EXT
828759962	2020-03-18 00:39:27	Córdoba	intermediate	woman	26	no	ideation	1	1	0	27	1.1 PRE EXT
2140182840	2020-03-18 01:53:46	Córdoba	intermediate	woman	25	no	no	4	2	2	20	1.1 PRE EXT
2057160461	2020-03-18 02:22:01	Córdoba	intermediate	woman	25	yes	no	12	6	6	37	1.1 PRE EXT
841433754	2020-03-18 02:36:04	Córdoba	intermediate	woman	26	no	no	3	1	2	18	1.1 PRE EXT
1044174873	2020-03-18 09:07:06	Córdoba	intermediate	woman	21	yes	no	4	2	2	31	1.1 PRE EXT
318168705	2020-03-18 09:44:43	Córdoba	intermediate	woman	19	no	ideation	7	4	3	32	1.1 PRE EXT
285279308	2020-03-18 11:37:02	Córdoba	intermediate	woman	20	no	no	7	4	3	25	1.1 PRE EXT
2087954100	2020-03-18 12:08:03	Córdoba	intermediate	woman	18	no	no	3	2	1	15	1.1 PRE EXT
579121234	2020-03-18 12:44:51	Córdoba	intermediate	woman	20	yes	no	5	3	2	32	1.1 PRE EXT
1764840091	2020-03-18 17:42:46	Córdoba	intermediate	woman	26	yes	ideation	8	3	5	33	1.1 PRE EXT
1315555780	2020-03-18 17:41:23	Jujuy	low	woman	25	no	no	2	2	0	15	1.1 PRE EXT
1330844027	2020-03-18 18:38:26	Jujuy	low	woman	20	no	no	2	2	0	15	1.1 PRE EXT
1986266804	2020-03-18 23:38:53	Jujuy	low	woman	27	no	yes	1	1	0	21	1.1 PRE EXT
1785414267	2020-03-18 22:56:27	Jujuy	low	woman	19	no	no	6	4	2	22	1.1 PRE EXT
582401266	2020-03-18 23:08:18	Jujuy	low	woman	25	no	no	9	6	3	32	1.1 PRE EXT
1815519199	2020-03-19 01:37:08	Jujuy	low	woman	20	no	no	3	3	0	19	1.1 PRE EXT
390045990	2020-03-19 13:04:24	Córdoba	intermediate	woman	19	no	ideation	11	5	6	39	1.1 PRE EXT
2108160728	2020-03-19 13:24:57	Jujuy	low	woman	18	yes	ideation	8	5	3	20	1.1 PRE EXT
1663984047	2020-03-19 13:35:56	Córdoba	intermediate	woman	22	no	no	1	1	0	18	1.1 PRE EXT
177679451	2020-03-19 14:08:57	Córdoba	intermediate	woman	24	no	ideation	12	6	6	36	1.1 PRE EXT
1529964875	2020-03-19 15:19:33	Córdoba	intermediate	woman	24	yes	yes	0	0	0	24	1.1 PRE EXT
1262255788	2020-03-19 18:08:29	Córdoba	intermediate	woman	24	no	no	1	0	1	12	1.1 PRE EXT
1318036932	2020-03-19 23:17:46	Córdoba	intermediate	woman	24	no	no	10	6	4	31	1.1 PRE EXT
51594931	2020-03-20 06:27:30	Córdoba	intermediate	woman	21	no	no	6	3	3	13	1.1 PRE EXT
496647214	2020-03-20 10:17:00	Jujuy	low	woman	24	no	no	8	6	2	31	1.1 PRE EXT
1520023388	2020-03-20 12:57:51	Jujuy	low	woman	24	no	ideation	5	3	2	35	1.1 PRE EXT
827143181	2020-03-20 13:09:39	Córdoba	intermediate	woman	20	no	ideation	10	5	5	42	1.1 PRE EXT
1597522039	2020-03-20 13:14:21	Córdoba	intermediate	woman	23	yes	no	3	2	1	16	1.1 PRE EXT
1336009458	2020-03-20 18:09:25	Córdoba	intermediate	woman	23	yes	ideation	6	4	2	21	1.1 PRE EXT
1745802603	2020-03-20 21:05:08	Córdoba	intermediate	woman	24	no	no	1	1	0	15	1.1 PRE EXT
2140487333	2020-03-20 21:29:29	Córdoba	intermediate	woman	23	no	no	0	0	0	26	1.1 PRE EXT
1815310589	2020-03-20 22:19:38	Córdoba	intermediate	woman	19	yes	no	5	3	2	31	1.1 PRE EXT
1292441316	2020-03-21 13:23:33	Córdoba	intermediate	woman	22	no	ideation	2	2	0	22	1.1 PRE EXT
1969320406	2020-03-21 17:20:28	Jujuy	low	woman	21	no	ideation	9	5	4	38	1.1 PRE EXT
3073774	2020-03-21 18:33:47	Córdoba	intermediate	woman	19	no	no	0	0	0	12	1.1 PRE EXT
1853102209	2020-03-21 18:04:34	Córdoba	intermediate	woman	22	yes	ideation	3	3	0	27	1.1 PRE EXT
250682736	2020-03-21 18:29:26	Jujuy	low	woman	25	no	ideation	9	3	6	24	1.1 PRE EXT
684230762	2020-03-21 19:22:42	Córdoba	intermediate	woman	19	no	no	8	5	3	23	1.1 PRE EXT
1128794003	2020-03-21 19:13:53	Córdoba	intermediate	woman	19	no	no	5	2	3	26	1.1 PRE EXT
1292073309	2020-03-21 19:20:28	Córdoba	intermediate	woman	23	no	no	1	0	1	20	1.1 PRE EXT
1565898950	2020-03-21 19:27:10	Córdoba	intermediate	woman	21	no	ideation	3	2	1	30	1.1 PRE EXT
1139698492	2020-03-21 19:42:36	Córdoba	intermediate	woman	22	no	ideation	6	5	1	30	1.1 PRE EXT
494290010	2020-03-21 19:37:44	Córdoba	intermediate	woman	22	yes	no	10	5	5	41	1.1 PRE EXT
826026820	2020-03-21 21:19:47	Córdoba	intermediate	woman	25	yes	ideation	5	4	1	32	1.1 PRE EXT
346228740	2020-03-21 23:37:54	Córdoba	intermediate	woman	25	no	no	5	4	1	22	1.1 PRE EXT
651867208	2020-03-22 02:33:13	Córdoba	intermediate	woman	18	no	yes	1	0	1	20	1.1 PRE EXT
413532601	2020-03-22 04:18:01	Córdoba	intermediate	woman	22	no	no	0	0	0	28	1.1 PRE EXT
891282296	2020-03-22 09:32:14	Jujuy	low	woman	25	yes	ideation	3	3	0	30	1.1 PRE EXT
1727516429	2020-03-22 14:31:39	Tierra del Fuego	high	woman	20	yes	ideation	12	6	6	41	1.1 PRE EXT
1838441683	2020-03-22 17:36:45	Tierra del Fuego	high	woman	22	no	no	0	0	0	12	1.1 PRE EXT
1398242706	2020-03-22 19:27:52	Córdoba	intermediate	woman	20	no	ideation	10	4	6	37	1.1 PRE EXT
911601607	2020-03-23 02:29:41	Córdoba	intermediate	woman	24	yes	ideation	4	4	0	24	1.1 PRE EXT
676563960	2020-03-23 03:04:01	Córdoba	intermediate	woman	22	no	no	5	3	2	35	1.1 PRE EXT
114831577	2020-03-24 01:44:01	Córdoba	intermediate	woman	20	no	no	4	1	3	22	2.2 PRE EXT
451657736	2020-03-24 20:33:22	Córdoba	intermediate	woman	23	no	ideation	6	4	2	32	2.2 PRE EXT
1981360127	2020-03-25 15:06:19	Jujuy	low	woman	24	no	no	0	0	0	13	2.2 PRE EXT
2134715939	2020-03-25 17:53:36	Córdoba	intermediate	woman	24	yes	ideation	10	6	4	34	2.2 PRE EXT
1760040992	2020-03-26 15:12:15	Córdoba	intermediate	woman	25	yes	ideation	5	2	3	38	2.2 PRE EXT
799808800	2020-03-26 23:57:42	Córdoba	intermediate	woman	19	no	no	3	3	0	19	2.2 PRE EXT
1733993813	2020-03-27 00:46:21	Córdoba	intermediate	woman	25	no	no	5	3	2	23	2.2 PRE EXT
283832203	2020-03-27 15:26:55	Córdoba	intermediate	woman	22	no	no	10	6	4	32	2.2 PRE EXT
1415207975	2020-03-27 19:44:21	Córdoba	intermediate	woman	23	no	no	10	4	6	38	2.2 PRE EXT
1674036229	2020-04-01 14:31:44	Córdoba	intermediate	woman	25	no	no	5	5	0	19	3.1 POST EXT
835046520	2020-04-06 02:39:05	Córdoba	intermediate	woman	20	no	yes	12	6	6	36	3.1 POST EXT
915442321	2020-04-15 15:05:08	Córdoba	intermediate	woman	22	yes	no	6	3	3	27	4.2/3 POST EXT
1690763631	2020-05-10 16:23:25	Córdoba	intermediate	woman	22	no	no	2	2	0	11	5.4 POST EXT
886605242	2020-03-22 13:10:47	Buenos Aires provincia	high	woman	30	no	ideation	0	0	0	16	1.1 PRE EXT
336503295	2020-03-22 13:18:13	Córdoba	intermediate	woman	19	no	no	9	5	4	39	1.1 PRE EXT
459855792	2020-03-22 13:25:34	Córdoba	intermediate	woman	22	no	no	2	2	0	18	1.1 PRE EXT
5992597	2020-03-22 13:09:51	Córdoba	intermediate	woman	22	no	no	4	4	0	19	1.1 PRE EXT
1703508403	2020-03-22 13:12:45	Córdoba	intermediate	woman	21	yes	ideation	11	6	5	31	1.1 PRE EXT
547207346	2020-03-22 13:38:09	Buenos Aires provincia	high	woman	22	no	no	4	2	2	32	1.1 PRE EXT
1613312441	2020-03-22 14:42:56	Córdoba	intermediate	woman	24	no	yes	3	3	0	18	1.1 PRE EXT
1397898115	2020-03-22 13:55:16	Buenos Aires provincia	high	woman	19	no	no	2	1	1	17	1.1 PRE EXT
933683668	2020-03-22 14:06:26	Córdoba	intermediate	woman	20	yes	no	6	3	3	30	1.1 PRE EXT
855692742	2020-03-23 12:12:23	CABA	high	woman	30	no	no	3	3	0	21	1.1 PRE EXT
573029091	2020-03-22 14:10:19	Buenos Aires provincia	high	woman	23	yes	no	2	2	0	12	1.1 PRE EXT
1281525877	2020-03-22 14:25:10	Buenos Aires provincia	high	woman	20	no	no	4	3	1	27	1.1 PRE EXT
1864159753	2020-03-22 14:30:55	Buenos Aires provincia	high	woman	24	yes	no	5	1	4	32	1.1 PRE EXT
416459330	2020-03-22 14:35:43	Córdoba	intermediate	woman	22	no	no	0	0	0	19	1.1 PRE EXT
170799349	2020-03-22 14:34:14	Buenos Aires provincia	high	woman	23	yes	ideation	8	5	3	20	1.1 PRE EXT
1885625603	2020-03-22 14:50:25	Buenos Aires provincia	high	woman	32	no	no	2	2	0	13	1.1 PRE EXT
773228444	2020-03-22 15:14:56	Buenos Aires provincia	high	woman	20	no	no	2	2	0	18	1.1 PRE EXT
1003126018	2020-03-22 15:21:51	CABA	high	woman	21	no	no	4	4	0	23	1.1 PRE EXT
1290243937	2020-03-22 14:59:14	Buenos Aires provincia	high	woman	20	no	no	3	3	0	16	1.1 PRE EXT
1874064229	2020-03-22 15:22:56	CABA	high	woman	20	no	ideation	0	0	0	13	1.1 PRE EXT
747659163	2020-03-22 15:45:45	Córdoba	intermediate	woman	21	yes	ideation	9	5	4	40	1.1 PRE EXT
2146326405	2020-03-22 15:40:26	Buenos Aires provincia	high	woman	34	no	no	5	3	2	18	1.1 PRE EXT
1597334297	2020-03-22 15:47:59	Córdoba	intermediate	woman	21	no	ideation	4	3	1	38	1.1 PRE EXT
1071458361	2020-03-22 15:50:45	Buenos Aires provincia	high	woman	21	no	ideation	9	6	3	31	1.1 PRE EXT
279036640	2020-03-22 16:51:53	Buenos Aires provincia	high	woman	20	no	no	6	4	2	25	1.1 PRE EXT
62530273	2020-03-22 16:23:37	Buenos Aires provincia	high	woman	24	yes	no	1	1	0	21	1.1 PRE EXT
1584564376	2020-03-22 16:48:34	Córdoba	intermediate	woman	21	no	no	3	2	1	22	1.1 PRE EXT
1686799554	2020-03-22 16:32:56	CABA	high	woman	21	no	no	7	4	3	41	1.1 PRE EXT
490917558	2020-03-22 16:43:18	Buenos Aires provincia	high	woman	19	no	ideation	6	3	3	29	1.1 PRE EXT
1169351056	2020-03-22 16:45:36	Tierra del Fuego	high	woman	24	no	no	2	2	0	11	1.1 PRE EXT
1703925999	2020-03-22 17:16:36	CABA	high	woman	30	no	no	1	0	1	17	1.1 PRE EXT
2017405191	2020-03-22 16:44:29	Buenos Aires provincia	high	woman	20	no	ideation	2	2	0	27	1.1 PRE EXT
721504386	2020-03-22 17:00:15	Salta	low	woman	21	no	yes	4	2	2	23	1.1 PRE EXT
268541710	2020-03-22 16:45:29	Córdoba	intermediate	woman	32	yes	no	3	3	0	17	1.1 PRE EXT
187609038	2020-03-22 16:46:38	Buenos Aires provincia	high	woman	24	no	ideation	7	3	4	34	1.1 PRE EXT
270726861	2020-03-22 16:43:15	Buenos Aires provincia	high	woman	23	yes	no	3	2	1	30	1.1 PRE EXT
906447928	2020-03-22 16:45:43	Buenos Aires provincia	high	woman	19	no	ideation	8	5	3	36	1.1 PRE EXT
1465925243	2020-03-22 16:50:37	Buenos Aires provincia	high	woman	20	no	no	1	1	0	17	1.1 PRE EXT
316866577	2020-03-22 16:50:02	CABA	high	woman	19	yes	yes	5	4	1	41	1.1 PRE EXT
1965343564	2020-03-22 16:51:15	Buenos Aires provincia	high	woman	30	yes	ideation	11	6	5	38	1.1 PRE EXT
2105940554	2020-03-22 16:49:30	Buenos Aires provincia	high	woman	21	no	ideation	3	3	0	20	1.1 PRE EXT
2119363003	2020-03-22 16:49:24	CABA	high	woman	21	no	yes	4	2	2	18	1.1 PRE EXT
1824726298	2020-03-22 17:05:04	Buenos Aires provincia	high	woman	18	no	no	1	1	0	21	1.1 PRE EXT
491216662	2020-03-22 16:53:31	Córdoba	intermediate	woman	20	no	ideation	5	4	1	27	1.1 PRE EXT
106743818	2020-03-22 16:56:58	Buenos Aires provincia	high	woman	22	no	no	2	0	2	20	1.1 PRE EXT
923786310	2020-03-22 17:01:46	Buenos Aires provincia	high	woman	18	no	ideation	3	3	0	18	1.1 PRE EXT
226342971	2020-03-22 16:56:18	Buenos Aires provincia	high	woman	22	no	ideation	10	6	4	30	1.1 PRE EXT
2021740629	2020-03-22 16:52:02	Buenos Aires provincia	high	woman	22	no	no	4	2	2	29	1.1 PRE EXT
467134188	2020-03-22 16:58:14	Buenos Aires provincia	high	woman	26	yes	no	4	2	2	30	1.1 PRE EXT
1736714914	2020-03-22 16:53:35	Buenos Aires provincia	high	woman	19	no	ideation	7	4	3	37	1.1 PRE EXT
1068332233	2020-03-22 16:53:13	Buenos Aires provincia	high	woman	21	yes	ideation	11	6	5	34	1.1 PRE EXT
832685052	2020-03-22 16:56:03	Buenos Aires provincia	high	woman	20	no	no	11	6	5	26	1.1 PRE EXT
755044408	2020-03-22 16:59:03	Buenos Aires provincia	high	woman	18	no	ideation	6	4	2	29	1.1 PRE EXT
1464188061	2020-03-22 16:52:39	CABA	high	woman	24	no	no	4	2	2	22	1.1 PRE EXT
1199520954	2020-03-22 17:00:37	Buenos Aires provincia	high	woman	25	no	no	0	0	0	20	1.1 PRE EXT
255525142	2020-03-22 17:02:13	Buenos Aires provincia	high	woman	26	no	no	1	1	0	17	1.1 PRE EXT
1643095808	2020-03-22 17:03:05	Buenos Aires provincia	high	woman	22	yes	ideation	9	5	4	35	1.1 PRE EXT
1883554499	2020-03-22 17:05:43	Buenos Aires provincia	high	woman	21	yes	ideation	4	2	2	35	1.1 PRE EXT
759136714	2020-03-22 17:23:52	Córdoba	intermediate	woman	20	yes	ideation	4	1	3	19	1.1 PRE EXT
21635347	2020-03-22 16:59:43	Buenos Aires provincia	high	woman	20	no	no	7	3	4	21	1.1 PRE EXT
1461283531	2020-03-22 17:40:49	Buenos Aires provincia	high	woman	20	no	no	5	5	0	21	1.1 PRE EXT
1182388351	2020-03-22 17:02:07	Buenos Aires provincia	high	woman	20	yes	no	6	3	3	39	1.1 PRE EXT
411332602	2020-03-22 17:24:29	Tierra del Fuego	high	woman	19	no	no	5	4	1	23	1.1 PRE EXT
251831541	2020-03-22 17:00:54	CABA	high	woman	23	yes	no	4	2	2	33	1.1 PRE EXT
1511970861	2020-03-22 17:04:17	CABA	high	woman	22	no	ideation	4	3	1	14	1.1 PRE EXT
730516387	2020-03-22 17:04:57	Buenos Aires provincia	high	woman	30	yes	no	9	5	4	27	1.1 PRE EXT
245313592	2020-03-22 17:12:11	Córdoba	intermediate	woman	23	no	ideation	4	2	2	29	1.1 PRE EXT
735052195	2020-03-22 17:13:49	Córdoba	intermediate	woman	25	no	no	1	1	0	13	1.1 PRE EXT
1280493832	2020-03-22 17:04:23	Buenos Aires provincia	high	woman	23	no	no	7	6	1	32	1.1 PRE EXT
1578939519	2020-03-22 17:09:31	Córdoba	intermediate	woman	24	no	ideation	8	5	3	35	1.1 PRE EXT
189239424	2020-03-22 17:12:03	Córdoba	intermediate	woman	20	no	ideation	9	4	5	38	1.1 PRE EXT
871671925	2020-03-22 17:02:34	Córdoba	intermediate	woman	22	yes	no	8	5	3	30	1.1 PRE EXT
883193909	2020-03-22 17:02:17	Córdoba	intermediate	woman	20	no	no	5	4	1	33	1.1 PRE EXT
900886766	2020-03-22 17:03:35	Buenos Aires provincia	high	woman	25	no	ideation	6	5	1	29	1.1 PRE EXT
1840700229	2020-03-22 17:05:13	Córdoba	intermediate	woman	28	no	ideation	8	5	3	33	1.1 PRE EXT
1283602607	2020-03-22 17:02:47	Santa Fe	low	woman	29	no	no	4	2	2	30	1.1 PRE EXT
2072821034	2020-03-22 17:09:36	Salta	low	woman	21	no	no	9	5	4	38	1.1 PRE EXT
905378829	2020-03-22 21:16:36	CABA	high	woman	25	yes	no	1	0	1	31	1.1 PRE EXT
194358181	2020-03-22 17:07:39	CABA	high	woman	30	no	no	4	4	0	29	1.1 PRE EXT
1450491878	2020-03-22 17:09:17	Buenos Aires provincia	high	woman	23	no	ideation	5	3	2	36	1.1 PRE EXT
1542338552	2020-03-22 17:03:44	Córdoba	intermediate	woman	22	yes	yes	4	4	0	24	1.1 PRE EXT
485169069	2020-03-22 17:03:15	CABA	high	woman	27	yes	no	7	4	3	22	1.1 PRE EXT
1523391576	2020-03-22 17:09:15	Buenos Aires provincia	high	woman	22	no	no	2	1	1	13	1.1 PRE EXT
1365949571	2020-03-22 17:07:57	Buenos Aires provincia	high	woman	19	no	ideation	5	4	1	28	1.1 PRE EXT
588641521	2020-03-22 17:02:33	Buenos Aires provincia	high	woman	24	no	no	5	5	0	20	1.1 PRE EXT
349618731	2020-03-22 17:14:55	Buenos Aires provincia	high	woman	18	no	no	7	6	1	25	1.1 PRE EXT
770133536	2020-03-22 17:14:37	Buenos Aires provincia	high	woman	18	no	ideation	7	5	2	29	1.1 PRE EXT
746759490	2020-03-22 17:11:25	Buenos Aires provincia	high	woman	21	no	ideation	10	6	4	40	1.1 PRE EXT
1542003670	2020-03-22 17:03:42	CABA	high	woman	22	no	no	10	5	5	21	1.1 PRE EXT
1916645733	2020-03-22 17:05:31	Tierra del Fuego	high	woman	30	no	ideation	8	4	4	37	1.1 PRE EXT
1849287042	2020-03-22 17:03:52	Buenos Aires provincia	high	woman	20	yes	no	2	1	1	12	1.1 PRE EXT
1624586665	2020-03-22 17:07:49	CABA	high	woman	20	yes	no	8	3	5	29	1.1 PRE EXT
499527080	2020-03-22 17:05:45	Buenos Aires provincia	high	woman	24	no	no	0	0	0	16	1.1 PRE EXT
848962557	2020-03-22 17:14:16	Buenos Aires provincia	high	woman	26	no	no	3	1	2	22	1.1 PRE EXT
604146736	2020-03-22 17:12:24	Buenos Aires provincia	high	woman	27	no	ideation	6	4	2	24	1.1 PRE EXT
68433328	2020-03-22 18:01:08	Córdoba	intermediate	woman	19	no	no	8	5	3	19	1.1 PRE EXT
1755400367	2020-03-22 17:10:10	Córdoba	intermediate	woman	24	yes	no	10	5	5	26	1.1 PRE EXT
332438217	2020-03-22 17:15:24	Buenos Aires provincia	high	woman	21	no	ideation	10	5	5	31	1.1 PRE EXT
1758811142	2020-03-22 17:10:33	Córdoba	intermediate	woman	20	no	no	9	6	3	30	1.1 PRE EXT
705840214	2020-03-22 17:11:35	Buenos Aires provincia	high	woman	24	no	no	9	4	5	25	1.1 PRE EXT
91883979	2020-03-22 17:09:09	Córdoba	intermediate	woman	22	no	no	5	4	1	22	1.1 PRE EXT
350200673	2020-03-22 17:15:34	Salta	low	woman	19	no	ideation	3	3	0	19	1.1 PRE EXT
91345428	2020-03-22 17:12:42	Córdoba	intermediate	woman	21	yes	ideation	9	5	4	36	1.1 PRE EXT
1553326946	2020-03-22 17:09:00	Buenos Aires provincia	high	woman	20	no	ideation	8	6	2	27	1.1 PRE EXT
1254307096	2020-03-22 17:09:34	CABA	high	woman	20	yes	yes	10	6	4	38	1.1 PRE EXT
1017588713	2020-03-22 17:10:54	Buenos Aires provincia	high	woman	24	yes	ideation	9	4	5	38	1.1 PRE EXT
91751624	2020-03-22 17:33:47	Buenos Aires provincia	high	woman	18	no	no	3	2	1	16	1.1 PRE EXT
420974611	2020-03-22 17:12:13	Buenos Aires provincia	high	woman	25	no	no	2	2	0	22	1.1 PRE EXT
1003290705	2020-03-22 17:22:31	Buenos Aires provincia	high	woman	20	no	no	4	2	2	17	1.1 PRE EXT
1609919390	2020-03-22 17:47:07	Córdoba	intermediate	woman	18	yes	yes	8	3	5	37	1.1 PRE EXT
148371391	2020-03-22 17:07:03	Buenos Aires provincia	high	woman	22	yes	ideation	9	5	4	31	1.1 PRE EXT
1550342510	2020-03-22 17:15:23	Entre Ríos	low	woman	20	no	no	2	1	1	34	1.1 PRE EXT
1139450230	2020-03-22 17:14:11	Buenos Aires provincia	high	woman	18	no	ideation	11	6	5	33	1.1 PRE EXT
1695242900	2020-03-22 17:14:02	CABA	high	woman	24	no	no	3	3	0	28	1.1 PRE EXT
1311157016	2020-03-22 17:21:16	CABA	high	woman	22	yes	no	8	5	3	35	1.1 PRE EXT
161081395	2020-03-22 17:09:23	Córdoba	intermediate	woman	19	no	ideation	1	0	1	33	1.1 PRE EXT
2145538942	2020-03-22 17:12:31	Santa Fe	low	woman	24	yes	no	8	5	3	26	1.1 PRE EXT
1968732772	2020-03-22 17:13:11	CABA	high	woman	19	no	ideation	5	2	3	27	1.1 PRE EXT
169136571	2020-03-22 17:14:46	Buenos Aires provincia	high	woman	18	no	ideation	0	0	0	25	1.1 PRE EXT
804382314	2020-03-22 17:10:09	Buenos Aires provincia	high	woman	23	yes	ideation	8	4	4	35	1.1 PRE EXT
1255853210	2020-03-22 17:09:54	CABA	high	woman	22	yes	ideation	9	6	3	34	1.1 PRE EXT
211821827	2020-03-22 17:14:12	Córdoba	intermediate	woman	24	no	ideation	4	4	0	34	1.1 PRE EXT
1559636275	2020-03-22 17:21:59	Buenos Aires provincia	high	woman	23	no	no	4	2	2	26	1.1 PRE EXT
1251381596	2020-03-22 17:17:51	CABA	high	woman	26	no	ideation	5	5	0	23	1.1 PRE EXT
1251658879	2020-03-22 17:19:00	Córdoba	intermediate	woman	18	yes	ideation	8	4	4	38	1.1 PRE EXT
1949594760	2020-03-22 17:18:17	Buenos Aires provincia	high	woman	22	no	ideation	6	4	2	35	1.1 PRE EXT
1515794711	2020-03-22 17:19:55	CABA	high	woman	21	no	ideation	6	5	1	25	1.1 PRE EXT
36534520	2020-03-22 17:17:57	Córdoba	intermediate	woman	19	no	ideation	12	6	6	39	1.1 PRE EXT
2143140550	2020-03-22 17:27:15	CABA	high	woman	22	no	ideation	9	5	4	35	1.1 PRE EXT
1662154425	2020-03-22 17:16:45	Córdoba	intermediate	woman	25	yes	ideation	10	6	4	33	1.1 PRE EXT
374281877	2020-03-22 17:19:51	Buenos Aires provincia	high	woman	22	yes	ideation	9	5	4	38	1.1 PRE EXT
1479420990	2020-03-22 17:39:02	Buenos Aires provincia	high	woman	21	no	ideation	7	4	3	30	1.1 PRE EXT
751273931	2020-03-22 17:20:56	Buenos Aires provincia	high	woman	19	no	no	4	3	1	25	1.1 PRE EXT
157925308	2020-03-22 17:20:49	Buenos Aires provincia	high	woman	30	no	ideation	4	3	1	19	1.1 PRE EXT
1272408005	2020-03-22 17:20:51	Buenos Aires provincia	high	woman	19	no	ideation	6	4	2	25	1.1 PRE EXT
1293391491	2020-03-22 17:23:43	CABA	high	woman	26	no	no	5	2	3	31	1.1 PRE EXT
456714396	2020-03-22 17:28:05	Buenos Aires provincia	high	woman	27	yes	ideation	0	0	0	16	1.1 PRE EXT
1645688191	2020-03-22 17:20:14	Salta	low	woman	25	yes	no	7	5	2	28	1.1 PRE EXT
567092682	2020-03-22 17:25:14	CABA	high	woman	21	no	no	3	3	0	22	1.1 PRE EXT
1759687438	2020-03-22 17:15:00	Santa Cruz	intermediate	woman	26	no	ideation	9	4	5	35	1.1 PRE EXT
1731485702	2020-03-22 17:29:20	Córdoba	intermediate	woman	21	yes	ideation	12	6	6	34	1.1 PRE EXT
1694781835	2020-03-22 17:33:13	Córdoba	intermediate	woman	23	no	no	5	3	2	18	1.1 PRE EXT
1920840697	2020-03-22 17:17:17	Buenos Aires provincia	high	woman	23	no	no	6	3	3	35	1.1 PRE EXT
118203885	2020-03-22 17:23:37	Córdoba	intermediate	woman	22	no	ideation	9	6	3	29	1.1 PRE EXT
1261057552	2020-03-22 17:31:53	Tierra del Fuego	high	woman	23	no	no	3	2	1	16	1.1 PRE EXT
19027170	2020-03-22 17:25:15	Buenos Aires provincia	high	woman	20	no	ideation	5	2	3	30	1.1 PRE EXT
2067580663	2020-03-22 17:41:46	Buenos Aires provincia	high	woman	25	yes	ideation	3	0	3	39	1.1 PRE EXT
1016501127	2020-03-22 17:21:15	Córdoba	intermediate	woman	24	yes	ideation	5	3	2	34	1.1 PRE EXT
935494125	2020-03-22 17:51:03	Buenos Aires provincia	high	woman	21	no	no	8	3	5	28	1.1 PRE EXT
1187758330	2020-03-22 17:26:25	CABA	high	woman	25	yes	ideation	10	6	4	26	1.1 PRE EXT
1915417168	2020-03-22 17:20:33	Córdoba	intermediate	woman	20	no	no	8	4	4	24	1.1 PRE EXT
248944235	2020-03-22 19:27:31	Córdoba	intermediate	woman	18	no	ideation	8	3	5	35	1.1 PRE EXT
2075230436	2020-03-22 17:25:04	Buenos Aires provincia	high	woman	22	no	no	1	1	0	17	1.1 PRE EXT
1739267305	2020-03-22 17:27:50	Córdoba	intermediate	woman	21	yes	no	8	6	2	19	1.1 PRE EXT
1535892079	2020-03-22 17:38:37	Buenos Aires provincia	high	woman	25	no	no	5	4	1	20	1.1 PRE EXT
2057427564	2020-03-22 17:31:17	Salta	low	woman	24	no	yes	0	0	0	17	1.1 PRE EXT
1095421738	2020-03-22 18:09:10	Buenos Aires provincia	high	woman	19	no	no	0	0	0	19	1.1 PRE EXT
787083120	2020-03-22 17:27:53	Buenos Aires provincia	high	woman	29	no	no	9	6	3	33	1.1 PRE EXT
1854536614	2020-03-22 19:11:42	Buenos Aires provincia	high	woman	19	no	no	6	4	2	19	1.1 PRE EXT
1256377915	2020-03-22 17:39:18	Buenos Aires provincia	high	woman	29	yes	no	4	2	2	23	1.1 PRE EXT
369620398	2020-03-22 17:32:47	Buenos Aires provincia	high	woman	19	yes	ideation	8	5	3	32	1.1 PRE EXT
438572500	2020-03-22 17:29:12	Buenos Aires provincia	high	woman	20	yes	ideation	4	2	2	34	1.1 PRE EXT
119242817	2020-03-22 17:41:07	Buenos Aires provincia	high	woman	27	no	ideation	1	1	0	22	1.1 PRE EXT
490153780	2020-03-22 17:24:17	Buenos Aires provincia	high	woman	22	yes	ideation	3	3	0	17	1.1 PRE EXT
303315226	2020-03-22 17:31:31	Córdoba	intermediate	woman	22	no	no	5	5	0	21	1.1 PRE EXT
809305157	2020-03-22 17:30:32	Córdoba	intermediate	woman	26	yes	no	9	6	3	40	1.1 PRE EXT
1565861714	2020-03-22 17:24:39	CABA	high	woman	29	yes	no	12	6	6	41	1.1 PRE EXT
431358210	2020-03-22 17:38:18	Buenos Aires provincia	high	woman	19	no	no	5	2	3	14	1.1 PRE EXT
1193513171	2020-03-22 17:27:47	Córdoba	intermediate	woman	23	no	no	8	5	3	25	1.1 PRE EXT
511559628	2020-03-22 17:26:28	Neuquén	intermediate	woman	18	yes	no	9	6	3	31	1.1 PRE EXT
1271732362	2020-03-22 17:37:29	Buenos Aires provincia	high	woman	19	no	ideation	6	2	4	19	1.1 PRE EXT
1741340971	2020-03-22 17:28:21	Buenos Aires provincia	high	woman	22	no	no	5	3	2	28	1.1 PRE EXT
1344056503	2020-03-22 17:42:46	Buenos Aires provincia	high	woman	18	no	no	2	1	1	20	1.1 PRE EXT
1859154176	2020-03-22 17:36:33	Córdoba	intermediate	woman	21	no	ideation	9	4	5	34	1.1 PRE EXT
970769538	2020-03-22 17:38:51	CABA	high	woman	26	yes	no	6	3	3	31	1.1 PRE EXT
1849820320	2020-03-22 17:40:57	Salta	low	woman	25	no	ideation	7	3	4	32	1.1 PRE EXT
1898388890	2020-03-22 17:30:50	Buenos Aires provincia	high	woman	19	no	no	4	4	0	28	1.1 PRE EXT
1247343930	2020-03-22 17:34:25	Buenos Aires provincia	high	woman	24	no	no	3	1	2	23	1.1 PRE EXT
1317045351	2020-03-22 17:31:17	Buenos Aires provincia	high	woman	20	no	no	1	1	0	13	1.1 PRE EXT
1635878639	2020-03-22 17:27:03	CABA	high	woman	25	no	no	7	4	3	29	1.1 PRE EXT
937410443	2020-03-22 17:43:27	Córdoba	intermediate	woman	24	no	ideation	10	5	5	35	1.1 PRE EXT
1599467304	2020-03-22 17:35:12	Córdoba	intermediate	woman	22	no	no	6	5	1	21	1.1 PRE EXT
2007005454	2020-03-22 17:38:24	Córdoba	intermediate	woman	19	yes	no	4	2	2	36	1.1 PRE EXT
1736286210	2020-03-22 17:30:40	Buenos Aires provincia	high	woman	25	no	no	8	5	3	27	1.1 PRE EXT
1776012872	2020-03-22 17:35:45	Santa Cruz	intermediate	woman	18	yes	ideation	8	3	5	20	1.1 PRE EXT
1274498967	2020-03-22 17:47:21	CABA	high	woman	23	no	ideation	8	4	4	25	1.1 PRE EXT
1108015315	2020-03-22 17:31:59	Buenos Aires provincia	high	woman	28	yes	ideation	5	5	0	20	1.1 PRE EXT
1482356700	2020-03-22 17:45:33	Córdoba	intermediate	woman	21	no	no	9	5	4	25	1.1 PRE EXT
950244681	2020-03-22 17:37:26	Córdoba	intermediate	woman	22	no	no	7	5	2	28	1.1 PRE EXT
1552544529	2020-03-22 17:39:05	Buenos Aires provincia	high	woman	24	no	ideation	3	3	0	24	1.1 PRE EXT
176954557	2020-03-22 17:35:38	CABA	high	woman	22	no	no	5	2	3	34	1.1 PRE EXT
181832031	2020-03-22 17:34:07	Córdoba	intermediate	woman	21	no	no	10	4	6	27	1.1 PRE EXT
1281657396	2020-03-22 17:44:12	CABA	high	woman	23	no	no	1	1	0	21	1.1 PRE EXT
540299106	2020-03-22 17:45:45	CABA	high	woman	23	yes	ideation	5	4	1	36	1.1 PRE EXT
1561252004	2020-03-22 17:39:22	Córdoba	intermediate	woman	22	no	ideation	11	5	6	38	1.1 PRE EXT
1004246530	2020-03-22 17:37:37	Buenos Aires provincia	high	woman	22	no	no	8	6	2	30	1.1 PRE EXT
74517238	2020-03-22 17:44:05	Buenos Aires provincia	high	woman	19	no	yes	1	1	0	14	1.1 PRE EXT
1426359756	2020-03-22 17:36:02	Buenos Aires provincia	high	woman	20	no	no	1	0	1	12	1.1 PRE EXT
1857830323	2020-03-22 17:38:42	CABA	high	woman	25	yes	ideation	0	0	0	17	1.1 PRE EXT
1190384302	2020-03-22 17:44:00	Córdoba	intermediate	woman	18	no	ideation	12	6	6	30	1.1 PRE EXT
1588583105	2020-03-22 17:45:50	Córdoba	intermediate	woman	27	no	no	8	4	4	22	1.1 PRE EXT
1363360383	2020-03-22 17:46:48	Buenos Aires provincia	high	woman	21	yes	no	5	3	2	34	1.1 PRE EXT
2071695526	2020-03-22 17:40:02	Buenos Aires provincia	high	woman	25	no	no	4	3	1	15	1.1 PRE EXT
1932322558	2020-03-22 17:48:41	Salta	low	woman	27	no	ideation	3	2	1	29	1.1 PRE EXT
235842610	2020-03-22 17:57:22	Buenos Aires provincia	high	woman	23	no	ideation	5	4	1	31	1.1 PRE EXT
1707988319	2020-03-22 17:37:59	Córdoba	intermediate	woman	22	yes	yes	5	2	3	32	1.1 PRE EXT
927167629	2020-03-22 17:47:16	Salta	low	woman	24	no	no	3	3	0	18	1.1 PRE EXT
564901189	2020-03-22 17:40:19	CABA	high	woman	24	yes	no	2	2	0	28	1.1 PRE EXT
1950712737	2020-03-22 17:39:20	Buenos Aires provincia	high	woman	21	no	no	5	4	1	35	1.1 PRE EXT
1160688207	2020-03-22 17:45:08	Córdoba	intermediate	woman	28	yes	yes	1	1	0	16	1.1 PRE EXT
664873757	2020-03-22 17:48:59	CABA	high	woman	21	no	no	11	5	6	31	1.1 PRE EXT
2053868570	2020-03-22 17:49:16	Córdoba	intermediate	woman	26	no	ideation	3	3	0	25	1.1 PRE EXT
770624777	2020-03-22 17:44:47	CABA	high	woman	29	no	no	0	0	0	13	1.1 PRE EXT
345605122	2020-03-22 17:41:59	Córdoba	intermediate	woman	24	yes	no	11	5	6	38	1.1 PRE EXT
63352579	2020-03-22 17:54:21	Buenos Aires provincia	high	woman	19	no	ideation	7	2	5	29	1.1 PRE EXT
1095972244	2020-03-22 17:52:29	Buenos Aires provincia	high	woman	18	no	no	1	0	1	19	1.1 PRE EXT
1520739736	2020-03-22 17:47:27	Buenos Aires provincia	high	woman	23	no	no	3	3	0	14	1.1 PRE EXT
430504801	2020-03-22 17:51:47	Buenos Aires provincia	high	woman	22	no	ideation	0	0	0	19	1.1 PRE EXT
770748644	2020-03-22 17:57:34	Buenos Aires provincia	high	woman	23	no	ideation	7	4	3	29	1.1 PRE EXT
1433809447	2020-03-22 17:47:14	CABA	high	woman	22	no	no	3	1	2	22	1.1 PRE EXT
1956362087	2020-03-22 17:49:50	Buenos Aires provincia	high	woman	20	yes	no	7	6	1	37	1.1 PRE EXT
566050770	2020-03-22 18:02:19	Córdoba	intermediate	woman	18	no	no	9	5	4	34	1.1 PRE EXT
2080631221	2020-03-22 17:53:04	Córdoba	intermediate	woman	23	no	no	6	5	1	27	1.1 PRE EXT
169351216	2020-03-22 17:52:52	Córdoba	intermediate	woman	19	yes	yes	12	6	6	39	1.1 PRE EXT
1620609233	2020-03-22 18:17:31	Buenos Aires provincia	high	woman	21	yes	no	3	2	1	28	1.1 PRE EXT
1255617521	2020-03-22 18:07:33	Buenos Aires provincia	high	woman	20	yes	yes	8	6	2	38	1.1 PRE EXT
466588770	2020-03-22 17:48:48	Buenos Aires provincia	high	woman	23	no	no	3	3	0	24	1.1 PRE EXT
588234759	2020-03-22 18:03:13	Córdoba	intermediate	woman	22	no	ideation	2	2	0	14	1.1 PRE EXT
1910809149	2020-03-22 17:53:27	Buenos Aires provincia	high	woman	21	no	no	6	5	1	30	1.1 PRE EXT
663157881	2020-03-22 18:05:47	Buenos Aires provincia	high	woman	23	yes	yes	3	2	1	16	1.1 PRE EXT
132238816	2020-03-22 17:56:34	Córdoba	intermediate	woman	20	no	no	1	1	0	13	1.1 PRE EXT
495276247	2020-03-22 17:53:55	Buenos Aires provincia	high	woman	18	yes	ideation	5	3	2	27	1.1 PRE EXT
1563235423	2020-03-22 18:04:24	Buenos Aires provincia	high	woman	19	yes	yes	12	6	6	37	1.1 PRE EXT
398590459	2020-03-22 17:58:55	Buenos Aires provincia	high	woman	25	no	no	8	6	2	27	1.1 PRE EXT
831801569	2020-03-22 17:56:04	Buenos Aires provincia	high	woman	27	no	no	0	0	0	12	1.1 PRE EXT
871907440	2020-03-22 18:12:21	Tierra del Fuego	high	woman	21	yes	yes	1	1	0	25	1.1 PRE EXT
1277689251	2020-03-22 17:56:41	Buenos Aires provincia	high	woman	22	no	ideation	4	2	2	30	1.1 PRE EXT
1277240077	2020-03-22 18:12:32	Buenos Aires provincia	high	woman	21	no	no	6	3	3	26	1.1 PRE EXT
203839090	2020-03-22 17:58:17	Buenos Aires provincia	high	woman	25	yes	no	5	2	3	28	1.1 PRE EXT
1115048295	2020-03-22 18:03:57	Buenos Aires provincia	high	woman	24	no	no	10	6	4	29	1.1 PRE EXT
42106993	2020-03-22 18:08:56	Córdoba	intermediate	woman	32	no	no	4	4	0	25	1.1 PRE EXT
1473961259	2020-03-22 17:57:34	Buenos Aires provincia	high	woman	23	no	no	2	2	0	20	1.1 PRE EXT
1463395453	2020-03-22 17:56:17	CABA	high	woman	27	yes	ideation	6	5	1	23	1.1 PRE EXT
782175102	2020-03-22 17:59:41	Entre Ríos	low	woman	23	yes	ideation	5	1	4	34	1.1 PRE EXT
1737084180	2020-03-22 18:05:14	CABA	high	woman	19	no	ideation	10	4	6	29	1.1 PRE EXT
1779474696	2020-03-22 17:59:40	Córdoba	intermediate	woman	21	no	ideation	8	3	5	44	1.1 PRE EXT
708890579	2020-03-22 18:13:10	Salta	low	woman	24	no	no	6	2	4	39	1.1 PRE EXT
1355291333	2020-03-22 18:02:28	Buenos Aires provincia	high	woman	19	no	no	7	4	3	28	1.1 PRE EXT
99259435	2020-03-22 18:27:00	Buenos Aires provincia	high	woman	19	no	yes	2	2	0	25	1.1 PRE EXT
229567294	2020-03-22 18:07:40	Buenos Aires provincia	high	woman	28	no	ideation	2	2	0	33	1.1 PRE EXT
2048681128	2020-03-22 18:16:22	Córdoba	intermediate	woman	21	yes	no	6	3	3	19	1.1 PRE EXT
95117997	2020-03-22 18:07:49	Buenos Aires provincia	high	woman	21	no	no	9	4	5	22	1.1 PRE EXT
86611280	2020-03-22 18:11:12	Tierra del Fuego	high	woman	23	no	ideation	9	5	4	39	1.1 PRE EXT
955962868	2020-03-22 18:26:54	Buenos Aires provincia	high	woman	25	no	no	5	2	3	20	1.1 PRE EXT
1269949633	2020-03-22 18:11:50	Buenos Aires provincia	high	woman	20	no	no	10	5	5	33	1.1 PRE EXT
1642020196	2020-03-22 18:09:47	Buenos Aires provincia	high	woman	21	no	no	5	5	0	26	1.1 PRE EXT
975463201	2020-03-22 18:05:16	Tierra del Fuego	high	woman	23	yes	ideation	7	5	2	29	1.1 PRE EXT
1735909481	2020-03-22 18:20:35	Córdoba	intermediate	woman	19	no	ideation	1	1	0	18	1.1 PRE EXT
1483986153	2020-03-22 18:41:53	Tierra del Fuego	high	woman	20	no	ideation	3	3	0	26	1.1 PRE EXT
1996907983	2020-03-22 18:06:05	Buenos Aires provincia	high	woman	21	no	ideation	11	5	6	26	1.1 PRE EXT
793551696	2020-03-22 18:07:51	CABA	high	woman	29	no	ideation	1	1	0	13	1.1 PRE EXT
2091253887	2020-03-22 18:21:26	Buenos Aires provincia	high	woman	20	no	ideation	4	2	2	22	1.1 PRE EXT
704784866	2020-03-22 18:16:03	Córdoba	intermediate	woman	22	no	no	7	6	1	24	1.1 PRE EXT
103681562	2020-03-22 18:13:13	Buenos Aires provincia	high	woman	18	no	ideation	6	4	2	33	1.1 PRE EXT
1627723364	2020-03-22 18:14:50	Buenos Aires provincia	high	woman	19	no	no	6	4	2	29	1.1 PRE EXT
902847181	2020-03-22 18:16:21	CABA	high	woman	20	no	no	10	6	4	30	1.1 PRE EXT
1935456786	2020-03-22 18:24:59	CABA	high	woman	20	no	ideation	4	3	1	26	1.1 PRE EXT
366428959	2020-03-22 19:16:14	Córdoba	intermediate	woman	20	yes	ideation	8	5	3	30	1.1 PRE EXT
1308283519	2020-03-22 18:20:16	CABA	high	woman	29	no	no	6	5	1	29	1.1 PRE EXT
673642849	2020-03-22 18:07:33	CABA	high	woman	20	no	ideation	10	5	5	44	1.1 PRE EXT
982944587	2020-03-22 18:28:06	Córdoba	intermediate	woman	18	no	ideation	3	2	1	19	1.1 PRE EXT
17984612	2020-03-22 18:23:19	Córdoba	intermediate	woman	18	yes	yes	12	6	6	36	1.1 PRE EXT
1805841705	2020-03-22 18:30:09	Buenos Aires provincia	high	woman	24	yes	no	9	5	4	35	1.1 PRE EXT
719023593	2020-03-22 18:12:13	Córdoba	intermediate	woman	18	no	ideation	6	3	3	35	1.1 PRE EXT
1764374515	2020-03-22 18:17:03	Buenos Aires provincia	high	woman	23	no	no	3	1	2	21	1.1 PRE EXT
726973586	2020-03-22 18:12:45	Buenos Aires provincia	high	woman	21	yes	ideation	0	0	0	19	1.1 PRE EXT
17137566	2020-03-22 18:20:41	Buenos Aires provincia	high	woman	24	yes	yes	2	2	0	25	1.1 PRE EXT
1963210385	2020-03-22 18:20:10	Jujuy	low	woman	24	no	no	10	5	5	23	1.1 PRE EXT
1048011294	2020-03-22 18:46:03	Buenos Aires provincia	high	woman	31	no	ideation	3	3	0	12	1.1 PRE EXT
1929414068	2020-03-22 18:26:15	La Pampa	low	woman	22	yes	ideation	9	5	4	32	1.1 PRE EXT
927506809	2020-03-22 18:18:53	Buenos Aires provincia	high	woman	27	no	ideation	7	4	3	34	1.1 PRE EXT
422076962	2020-03-22 18:20:36	Córdoba	intermediate	woman	22	no	no	5	3	2	29	1.1 PRE EXT
1112151884	2020-03-22 18:19:02	Córdoba	intermediate	woman	24	no	no	2	1	1	21	1.1 PRE EXT
1657310861	2020-03-22 18:27:31	Salta	low	woman	20	yes	ideation	2	2	0	20	1.1 PRE EXT
1996430420	2020-03-22 18:30:52	Buenos Aires provincia	high	woman	21	no	ideation	5	2	3	31	1.1 PRE EXT
1544093407	2020-03-22 18:20:46	Buenos Aires provincia	high	woman	25	yes	no	9	6	3	23	1.1 PRE EXT
1379253633	2020-03-22 18:22:49	Buenos Aires provincia	high	woman	25	yes	ideation	3	2	1	20	1.1 PRE EXT
1118265932	2020-03-22 19:11:36	Córdoba	intermediate	woman	18	yes	ideation	7	4	3	29	1.1 PRE EXT
1857694081	2020-03-22 18:21:16	Buenos Aires provincia	high	woman	19	yes	ideation	8	4	4	43	1.1 PRE EXT
159446021	2020-03-22 18:38:16	Buenos Aires provincia	high	woman	24	yes	ideation	2	1	1	25	1.1 PRE EXT
461959939	2020-03-22 18:24:13	Buenos Aires provincia	high	woman	21	no	no	6	3	3	34	1.1 PRE EXT
43133322	2020-03-22 18:37:11	Salta	low	woman	25	no	ideation	3	2	1	24	1.1 PRE EXT
667211236	2020-03-22 18:35:14	Buenos Aires provincia	high	woman	23	no	ideation	5	2	3	37	1.1 PRE EXT
538321046	2020-03-22 18:24:54	Córdoba	intermediate	woman	22	no	no	11	6	5	30	1.1 PRE EXT
358009513	2020-03-22 18:34:03	Córdoba	intermediate	woman	19	no	ideation	2	2	0	17	1.1 PRE EXT
962302714	2020-03-22 18:27:16	Buenos Aires provincia	high	woman	19	no	ideation	4	2	2	30	1.1 PRE EXT
216939496	2020-03-22 18:27:05	Buenos Aires provincia	high	woman	22	no	ideation	7	4	3	34	1.1 PRE EXT
1046866448	2020-03-22 18:21:58	Buenos Aires provincia	high	woman	24	yes	no	3	1	2	27	1.1 PRE EXT
836197523	2020-03-22 18:32:20	Córdoba	intermediate	woman	20	no	ideation	2	2	0	17	1.1 PRE EXT
743688368	2020-03-22 18:29:26	Buenos Aires provincia	high	woman	20	no	ideation	9	3	6	23	1.1 PRE EXT
1279480746	2020-03-22 18:35:27	Córdoba	intermediate	woman	22	no	no	9	5	4	22	1.1 PRE EXT
1312448802	2020-03-22 18:26:46	Córdoba	intermediate	woman	20	no	no	7	5	2	27	1.1 PRE EXT
1970559849	2020-03-22 18:31:32	Buenos Aires provincia	high	woman	19	no	no	4	3	1	23	1.1 PRE EXT
219937194	2020-03-22 18:31:42	Buenos Aires provincia	high	woman	21	yes	no	3	3	0	18	1.1 PRE EXT
1361225631	2020-03-22 18:33:27	Buenos Aires provincia	high	woman	20	no	ideation	6	4	2	22	1.1 PRE EXT
394538107	2020-03-22 18:34:01	Buenos Aires provincia	high	woman	18	no	no	8	5	3	20	1.1 PRE EXT
112829395	2020-03-22 18:35:21	Buenos Aires provincia	high	woman	22	no	ideation	12	6	6	37	1.1 PRE EXT
200724189	2020-03-22 18:35:53	Córdoba	intermediate	woman	24	yes	ideation	1	0	1	20	1.1 PRE EXT
750841185	2020-03-22 18:34:09	Buenos Aires provincia	high	woman	20	no	no	5	3	2	24	1.1 PRE EXT
1354453364	2020-03-22 18:32:42	Buenos Aires provincia	high	woman	28	no	yes	12	6	6	43	1.1 PRE EXT
525171607	2020-03-22 18:27:03	Córdoba	intermediate	woman	21	no	no	5	4	1	20	1.1 PRE EXT
1124415010	2020-03-22 18:32:12	Córdoba	intermediate	woman	19	yes	ideation	7	3	4	28	1.1 PRE EXT
1579723144	2020-03-22 18:32:22	Buenos Aires provincia	high	woman	23	yes	ideation	1	1	0	16	1.1 PRE EXT
740772761	2020-03-22 18:43:03	Santa Cruz	intermediate	woman	19	no	no	9	6	3	30	1.1 PRE EXT
1339621771	2020-03-22 18:49:27	Córdoba	intermediate	woman	21	no	no	4	3	1	17	1.1 PRE EXT
972731612	2020-03-22 19:00:44	Salta	low	woman	21	no	no	3	3	0	29	1.1 PRE EXT
2123244858	2020-03-22 18:51:04	Buenos Aires provincia	high	woman	46	no	no	1	1	0	15	1.1 PRE EXT
135921930	2020-03-22 18:48:20	Buenos Aires provincia	high	woman	23	no	ideation	8	4	4	27	1.1 PRE EXT
571175585	2020-03-22 18:39:52	Córdoba	intermediate	woman	26	yes	yes	1	0	1	23	1.1 PRE EXT
1062266368	2020-03-22 18:44:29	Buenos Aires provincia	high	woman	24	no	no	10	6	4	32	1.1 PRE EXT
55495243	2020-03-22 18:40:07	Buenos Aires provincia	high	woman	20	no	ideation	4	3	1	21	1.1 PRE EXT
95755592	2020-03-22 19:04:17	Buenos Aires provincia	high	woman	20	no	no	3	2	1	23	1.1 PRE EXT
1130535628	2020-03-22 18:39:11	Buenos Aires provincia	high	woman	20	no	yes	6	5	1	26	1.1 PRE EXT
487071243	2020-03-22 18:46:19	Córdoba	intermediate	woman	23	no	no	10	5	5	24	1.1 PRE EXT
986751313	2020-03-22 18:41:22	CABA	high	woman	18	no	ideation	8	5	3	24	1.1 PRE EXT
572395566	2020-03-22 18:41:49	Córdoba	intermediate	woman	19	no	no	2	2	0	15	1.1 PRE EXT
636281663	2020-03-22 18:44:40	Tierra del Fuego	high	woman	24	yes	yes	7	3	4	41	1.1 PRE EXT
9381958	2020-03-22 18:42:57	Buenos Aires provincia	high	woman	21	no	ideation	4	3	1	33	1.1 PRE EXT
1990377183	2020-03-22 18:42:13	Buenos Aires provincia	high	woman	22	yes	ideation	7	3	4	38	1.1 PRE EXT
1577205667	2020-03-22 18:44:54	CABA	high	woman	25	no	no	8	6	2	33	1.1 PRE EXT
915077802	2020-03-22 18:48:37	CABA	high	woman	21	no	no	4	3	1	23	1.1 PRE EXT
222513495	2020-03-22 19:12:54	Córdoba	intermediate	woman	20	no	ideation	2	0	2	21	1.1 PRE EXT
1538016854	2020-03-22 19:04:15	Tierra del Fuego	high	woman	22	no	ideation	6	2	4	30	1.1 PRE EXT
2094967902	2020-03-22 18:46:16	Buenos Aires provincia	high	woman	19	no	ideation	5	3	2	22	1.1 PRE EXT
1075929107	2020-03-22 18:57:19	Buenos Aires provincia	high	woman	18	no	ideation	5	3	2	28	1.1 PRE EXT
1074399370	2020-03-22 18:47:00	Córdoba	intermediate	woman	21	no	no	7	4	3	30	1.1 PRE EXT
1038617354	2020-03-22 19:11:28	Buenos Aires provincia	high	woman	19	yes	no	5	3	2	33	1.1 PRE EXT
201983413	2020-03-22 19:00:51	Buenos Aires provincia	high	woman	20	no	yes	12	6	6	39	1.1 PRE EXT
702714221	2020-03-22 18:50:54	Córdoba	intermediate	woman	19	no	no	2	1	1	16	1.1 PRE EXT
1767957468	2020-03-22 18:58:41	Buenos Aires provincia	high	woman	18	no	no	1	1	0	18	1.1 PRE EXT
752968880	2020-03-22 18:51:12	CABA	high	woman	19	yes	ideation	8	5	3	34	1.1 PRE EXT
2049927813	2020-03-22 18:54:30	Buenos Aires provincia	high	woman	22	no	yes	5	4	1	31	1.1 PRE EXT
334817535	2020-03-22 21:08:43	Buenos Aires provincia	high	woman	20	no	ideation	9	4	5	33	1.1 PRE EXT
290773470	2020-03-22 20:00:06	Córdoba	intermediate	woman	21	no	no	0	0	0	14	1.1 PRE EXT
839217259	2020-03-22 19:07:41	Córdoba	intermediate	woman	20	yes	ideation	2	2	0	27	1.1 PRE EXT
590187251	2020-03-22 19:03:38	Tierra del Fuego	high	woman	21	no	no	10	5	5	29	1.1 PRE EXT
804530657	2020-03-22 19:16:40	Córdoba	intermediate	woman	35	yes	no	3	1	2	18	1.1 PRE EXT
298121121	2020-03-22 19:00:27	Buenos Aires provincia	high	woman	26	no	ideation	10	5	5	31	1.1 PRE EXT
1672241704	2020-03-22 18:55:19	Córdoba	intermediate	woman	21	yes	ideation	12	6	6	38	1.1 PRE EXT
523363548	2020-03-22 19:13:50	Salta	low	woman	19	no	ideation	9	5	4	34	1.1 PRE EXT
1569965941	2020-03-22 18:53:23	Buenos Aires provincia	high	woman	22	no	ideation	9	6	3	27	1.1 PRE EXT
1905317693	2020-03-22 19:01:54	CABA	high	woman	19	no	no	4	3	1	37	1.1 PRE EXT
290298532	2020-03-22 18:57:11	Córdoba	intermediate	woman	22	no	no	2	2	0	38	1.1 PRE EXT
1938145219	2020-03-22 19:03:45	Buenos Aires provincia	high	woman	20	yes	no	0	0	0	28	1.1 PRE EXT
198022783	2020-03-22 19:05:34	Salta	low	woman	25	no	yes	10	6	4	46	1.1 PRE EXT
436186522	2020-03-22 18:58:46	Córdoba	intermediate	woman	23	no	no	2	1	1	19	1.1 PRE EXT
209566978	2020-03-22 19:05:26	Buenos Aires provincia	high	woman	22	no	no	5	3	2	23	1.1 PRE EXT
46193605	2020-03-22 19:13:17	Córdoba	intermediate	woman	21	yes	ideation	3	0	3	16	1.1 PRE EXT
1482660957	2020-03-22 19:13:10	CABA	high	woman	19	no	yes	10	6	4	41	1.1 PRE EXT
1667245182	2020-03-22 19:12:56	CABA	high	woman	24	no	ideation	5	4	1	14	1.1 PRE EXT
1857988025	2020-03-22 19:06:49	Córdoba	intermediate	woman	23	no	no	4	3	1	31	1.1 PRE EXT
1008693363	2020-03-22 19:14:03	Buenos Aires provincia	high	woman	24	no	yes	8	5	3	40	1.1 PRE EXT
1963371822	2020-03-22 19:14:30	Buenos Aires provincia	high	woman	19	no	ideation	8	5	3	28	1.1 PRE EXT
1019345591	2020-03-22 19:09:59	CABA	high	woman	18	no	no	1	1	0	14	1.1 PRE EXT
2111784857	2020-03-22 19:05:45	Córdoba	intermediate	woman	20	no	yes	11	5	6	27	1.1 PRE EXT
128150677	2020-03-22 19:17:16	Buenos Aires provincia	high	woman	22	no	ideation	7	5	2	26	1.1 PRE EXT
1975860827	2020-03-22 19:08:32	CABA	high	woman	21	no	no	10	5	5	23	1.1 PRE EXT
336898819	2020-03-22 19:09:55	Buenos Aires provincia	high	woman	19	no	no	7	4	3	34	1.1 PRE EXT
2116509891	2020-03-22 19:18:34	Córdoba	intermediate	woman	24	no	ideation	9	4	5	26	1.1 PRE EXT
2143104224	2020-03-22 19:07:13	Buenos Aires provincia	high	woman	19	no	ideation	12	6	6	40	1.1 PRE EXT
2113531317	2020-03-22 19:09:25	Buenos Aires provincia	high	woman	20	no	ideation	5	3	2	29	1.1 PRE EXT
125963844	2020-03-22 19:15:02	Tierra del Fuego	high	woman	20	yes	no	0	0	0	24	1.1 PRE EXT
956702064	2020-03-22 19:15:48	Córdoba	intermediate	woman	22	yes	ideation	0	0	0	29	1.1 PRE EXT
1766164426	2020-03-22 19:05:29	Buenos Aires provincia	high	woman	23	yes	no	1	1	0	15	1.1 PRE EXT
61025936	2020-03-22 19:11:13	Córdoba	intermediate	woman	23	no	ideation	0	0	0	19	1.1 PRE EXT
511133760	2020-03-22 19:18:40	Salta	low	woman	18	no	ideation	11	5	6	39	1.1 PRE EXT
1771959973	2020-03-22 19:28:45	Córdoba	intermediate	woman	22	no	ideation	10	4	6	33	1.1 PRE EXT
1021363829	2020-03-22 19:10:35	Buenos Aires provincia	high	woman	20	no	no	11	5	6	34	1.1 PRE EXT
576965702	2020-03-22 19:21:37	Córdoba	intermediate	woman	20	no	no	7	4	3	32	1.1 PRE EXT
1491200413	2020-03-22 19:36:48	Buenos Aires provincia	high	woman	21	no	ideation	11	5	6	24	1.1 PRE EXT
2013845732	2020-03-22 19:19:47	Buenos Aires provincia	high	woman	22	no	no	4	2	2	25	1.1 PRE EXT
879743648	2020-03-22 19:17:38	Jujuy	low	woman	22	yes	yes	2	1	1	25	1.1 PRE EXT
1672833268	2020-03-22 19:13:25	Córdoba	intermediate	woman	22	no	no	2	1	1	21	1.1 PRE EXT
2041280508	2020-03-22 19:24:54	Córdoba	intermediate	woman	21	no	ideation	2	1	1	17	1.1 PRE EXT
1302327414	2020-03-22 19:20:50	CABA	high	woman	30	no	no	2	2	0	25	1.1 PRE EXT
815795661	2020-03-22 19:20:07	Neuquén	intermediate	woman	34	no	ideation	4	2	2	26	1.1 PRE EXT
40241788	2020-03-22 19:28:54	Córdoba	intermediate	woman	23	no	no	6	5	1	26	1.1 PRE EXT
1794413942	2020-03-22 19:24:44	Buenos Aires provincia	high	woman	26	no	ideation	2	2	0	16	1.1 PRE EXT
656270192	2020-03-22 20:29:21	CABA	high	woman	22	no	no	1	1	0	14	1.1 PRE EXT
2210439	2020-03-22 19:34:14	Tierra del Fuego	high	woman	18	no	no	6	4	2	34	1.1 PRE EXT
1992102405	2020-03-22 19:20:55	CABA	high	woman	27	no	no	11	5	6	42	1.1 PRE EXT
1627772858	2020-03-22 19:35:18	Buenos Aires provincia	high	woman	25	no	ideation	11	6	5	31	1.1 PRE EXT
1483121446	2020-03-22 19:25:17	Córdoba	intermediate	woman	26	yes	yes	11	5	6	34	1.1 PRE EXT
674231737	2020-03-22 19:42:09	Buenos Aires provincia	high	woman	22	yes	ideation	11	6	5	35	1.1 PRE EXT
480074580	2020-03-22 19:25:26	Córdoba	intermediate	woman	20	no	no	4	3	1	22	1.1 PRE EXT
1794234097	2020-03-22 19:21:56	Córdoba	intermediate	woman	24	no	ideation	4	2	2	32	1.1 PRE EXT
1816875663	2020-03-22 19:27:00	Buenos Aires provincia	high	woman	22	no	yes	6	3	3	20	1.1 PRE EXT
739836681	2020-03-22 19:18:25	Salta	low	woman	18	no	no	11	5	6	30	1.1 PRE EXT
729989715	2020-03-22 19:20:39	Buenos Aires provincia	high	woman	19	no	ideation	4	2	2	23	1.1 PRE EXT
297938057	2020-03-22 19:19:01	CABA	high	woman	32	yes	ideation	4	3	1	28	1.1 PRE EXT
1614789249	2020-03-22 19:22:14	Buenos Aires provincia	high	woman	25	yes	ideation	6	5	1	35	1.1 PRE EXT
754546972	2020-03-22 19:24:48	Buenos Aires provincia	high	woman	23	yes	no	3	2	1	27	1.1 PRE EXT
163792616	2020-03-22 19:23:08	Buenos Aires provincia	high	woman	20	yes	ideation	12	6	6	40	1.1 PRE EXT
817424203	2020-03-22 19:25:15	Buenos Aires provincia	high	woman	24	no	no	3	2	1	18	1.1 PRE EXT
1857661369	2020-03-22 19:50:45	Córdoba	intermediate	woman	19	no	no	0	0	0	16	1.1 PRE EXT
1424450311	2020-03-22 19:25:18	Buenos Aires provincia	high	woman	22	no	ideation	11	5	6	37	1.1 PRE EXT
1967842807	2020-03-22 19:22:55	Santa Fe	low	woman	21	yes	ideation	12	6	6	38	1.1 PRE EXT
1011973668	2020-03-22 19:33:34	Córdoba	intermediate	woman	27	no	no	4	2	2	17	1.1 PRE EXT
326357752	2020-03-22 19:36:15	CABA	high	woman	26	no	no	5	4	1	19	1.1 PRE EXT
601471103	2020-03-22 19:59:57	Buenos Aires provincia	high	woman	18	no	ideation	4	3	1	27	1.1 PRE EXT
1364520987	2020-03-22 19:37:21	Buenos Aires provincia	high	woman	28	no	no	6	6	0	30	1.1 PRE EXT
1262720245	2020-03-22 19:40:13	Córdoba	intermediate	woman	20	no	ideation	6	1	5	26	1.1 PRE EXT
995688288	2020-03-22 20:10:55	CABA	high	woman	19	no	ideation	7	4	3	27	1.1 PRE EXT
2000392088	2020-03-22 19:38:41	CABA	high	woman	23	no	no	2	1	1	14	1.1 PRE EXT
597627411	2020-03-22 19:44:07	Córdoba	intermediate	woman	20	no	no	2	2	0	20	1.1 PRE EXT
309108987	2020-03-22 19:49:09	Córdoba	intermediate	woman	21	no	ideation	7	2	5	33	1.1 PRE EXT
1828797672	2020-03-22 19:43:01	Buenos Aires provincia	high	woman	22	no	no	6	2	4	30	1.1 PRE EXT
939500005	2020-03-22 19:39:24	Buenos Aires provincia	high	woman	22	no	ideation	11	6	5	38	1.1 PRE EXT
1783831286	2020-03-22 19:45:48	Buenos Aires provincia	high	woman	21	no	ideation	10	5	5	37	1.1 PRE EXT
1456963029	2020-03-22 19:39:31	CABA	high	woman	27	no	no	6	2	4	21	1.1 PRE EXT
313914482	2020-03-22 19:50:35	Buenos Aires provincia	high	woman	23	yes	no	7	5	2	32	1.1 PRE EXT
610847312	2020-03-22 19:40:16	Córdoba	intermediate	woman	19	yes	ideation	10	6	4	38	1.1 PRE EXT
1973610447	2020-03-22 19:46:29	Córdoba	intermediate	woman	25	yes	no	6	5	1	33	1.1 PRE EXT
1055569547	2020-03-22 19:51:36	Buenos Aires provincia	high	woman	26	no	no	9	6	3	22	1.1 PRE EXT
972323159	2020-03-22 19:48:21	Buenos Aires provincia	high	woman	23	no	no	1	1	0	18	1.1 PRE EXT
1732813708	2020-03-22 19:41:03	Córdoba	intermediate	woman	18	no	ideation	0	0	0	24	1.1 PRE EXT
1249059598	2020-03-22 19:51:12	Santa Cruz	intermediate	woman	18	no	ideation	6	4	2	23	1.1 PRE EXT
1122221248	2020-03-22 19:51:03	Córdoba	intermediate	woman	22	no	no	2	1	1	18	1.1 PRE EXT
1098956690	2020-03-22 19:46:15	CABA	high	woman	22	no	no	8	4	4	25	1.1 PRE EXT
1250612219	2020-03-22 19:52:23	Salta	low	woman	18	no	ideation	11	6	5	28	1.1 PRE EXT
1595103877	2020-03-22 19:58:54	Buenos Aires provincia	high	woman	21	no	ideation	10	6	4	23	1.1 PRE EXT
191515430	2020-03-22 19:52:02	Buenos Aires provincia	high	woman	22	no	no	2	1	1	19	1.1 PRE EXT
502482253	2020-03-22 20:14:53	CABA	high	woman	23	no	no	1	1	0	15	1.1 PRE EXT
71038198	2020-03-22 19:46:52	CABA	high	woman	22	no	ideation	11	5	6	40	1.1 PRE EXT
224937140	2020-03-22 19:54:26	Buenos Aires provincia	high	woman	23	no	no	3	2	1	18	1.1 PRE EXT
917149598	2020-03-22 19:57:51	Córdoba	intermediate	woman	23	no	no	2	1	1	18	1.1 PRE EXT
1240108427	2020-03-22 20:08:47	CABA	high	woman	20	no	no	8	4	4	22	1.1 PRE EXT
489093637	2020-03-22 19:54:48	Buenos Aires provincia	high	woman	24	no	no	3	3	0	18	1.1 PRE EXT
908320511	2020-03-22 21:15:34	CABA	high	woman	22	no	ideation	9	5	4	32	1.1 PRE EXT
1045397621	2020-03-22 19:59:14	Córdoba	intermediate	woman	26	yes	ideation	8	5	3	34	1.1 PRE EXT
1424147810	2020-03-22 19:50:13	Buenos Aires provincia	high	woman	18	no	ideation	3	3	0	29	1.1 PRE EXT
262929766	2020-03-22 20:12:29	CABA	high	woman	18	no	ideation	7	6	1	29	1.1 PRE EXT
729684029	2020-03-22 19:57:51	CABA	high	woman	26	yes	ideation	1	1	0	22	1.1 PRE EXT
675314127	2020-03-22 19:49:02	Buenos Aires provincia	high	woman	23	no	no	7	4	3	28	1.1 PRE EXT
890085231	2020-03-22 19:54:37	Salta	low	woman	21	no	no	3	2	1	21	1.1 PRE EXT
1782991826	2020-03-22 19:54:58	Buenos Aires provincia	high	woman	20	yes	yes	10	5	5	36	1.1 PRE EXT
145770109	2020-03-22 19:59:15	Buenos Aires provincia	high	woman	22	yes	yes	5	4	1	28	1.1 PRE EXT
1570683445	2020-03-22 19:57:34	Buenos Aires provincia	high	woman	31	no	no	1	1	0	22	1.1 PRE EXT
49087450	2020-03-22 20:10:50	Córdoba	intermediate	woman	23	no	ideation	8	3	5	32	1.1 PRE EXT
1927034644	2020-03-22 19:56:22	Córdoba	intermediate	woman	21	no	no	2	2	0	19	1.1 PRE EXT
405006772	2020-03-22 20:08:06	CABA	high	woman	23	yes	no	3	3	0	22	1.1 PRE EXT
1394425741	2020-03-22 23:38:56	Buenos Aires provincia	high	woman	21	no	ideation	7	4	3	24	1.1 PRE EXT
108753664	2020-03-22 20:24:46	Salta	low	woman	30	yes	ideation	6	4	2	30	1.1 PRE EXT
635627338	2020-03-22 20:09:02	Córdoba	intermediate	woman	23	no	ideation	5	2	3	36	1.1 PRE EXT
765382081	2020-03-22 20:21:54	Buenos Aires provincia	high	woman	21	yes	ideation	7	3	4	33	1.1 PRE EXT
1842259856	2020-03-22 20:05:30	CABA	high	woman	22	no	no	4	2	2	23	1.1 PRE EXT
52031556	2020-03-22 20:09:32	Santa Fe	low	woman	22	no	ideation	7	4	3	30	1.1 PRE EXT
544052687	2020-03-22 20:15:19	Buenos Aires provincia	high	woman	18	no	ideation	8	5	3	36	1.1 PRE EXT
935112587	2020-03-22 20:23:07	Córdoba	intermediate	woman	23	no	no	1	1	0	17	1.1 PRE EXT
1849450318	2020-03-22 20:16:43	Buenos Aires provincia	high	woman	23	no	no	4	3	1	25	1.1 PRE EXT
4170451	2020-03-22 20:13:09	Córdoba	intermediate	woman	20	yes	yes	5	4	1	29	1.1 PRE EXT
417022648	2020-03-22 20:15:01	Buenos Aires provincia	high	woman	22	yes	no	3	3	0	21	1.1 PRE EXT
1278516107	2020-03-22 20:13:52	Buenos Aires provincia	high	woman	19	no	no	2	1	1	14	1.1 PRE EXT
56881449	2020-03-22 20:10:21	Buenos Aires provincia	high	woman	21	no	ideation	1	1	0	22	1.1 PRE EXT
900757907	2020-03-22 20:28:01	Córdoba	intermediate	woman	21	no	ideation	5	4	1	30	1.1 PRE EXT
1500231335	2020-03-22 20:19:24	Salta	low	woman	29	no	ideation	4	4	0	22	1.1 PRE EXT
558255967	2020-03-22 20:06:50	Salta	low	woman	21	yes	ideation	12	6	6	45	1.1 PRE EXT
335867566	2020-03-22 20:42:11	Santa Fe	low	woman	19	no	no	5	3	2	35	1.1 PRE EXT
1115318606	2020-03-22 20:17:59	Buenos Aires provincia	high	woman	18	no	ideation	3	2	1	22	1.1 PRE EXT
246337202	2020-03-22 20:13:53	Salta	low	woman	24	no	ideation	2	2	0	25	1.1 PRE EXT
1205455824	2020-03-22 20:20:38	Córdoba	intermediate	woman	22	yes	ideation	8	4	4	35	1.1 PRE EXT
276892130	2020-03-22 20:29:29	CABA	high	woman	20	no	no	4	4	0	19	1.1 PRE EXT
1798619908	2020-03-22 20:31:32	Córdoba	intermediate	woman	20	no	no	3	2	1	16	1.1 PRE EXT
1903618651	2020-03-22 20:18:29	Córdoba	intermediate	woman	22	no	ideation	2	2	0	30	1.1 PRE EXT
791442215	2020-03-22 20:40:17	Buenos Aires provincia	high	woman	26	no	ideation	3	3	0	23	1.1 PRE EXT
722168234	2020-03-22 20:34:52	CABA	high	woman	29	no	no	2	2	0	23	1.1 PRE EXT
1426199413	2020-03-22 20:29:16	Buenos Aires provincia	high	woman	27	no	no	8	5	3	32	1.1 PRE EXT
1502508601	2020-03-22 20:30:17	Buenos Aires provincia	high	woman	22	no	ideation	10	6	4	32	1.1 PRE EXT
2069645975	2020-03-22 20:29:53	Córdoba	intermediate	woman	21	no	no	8	5	3	25	1.1 PRE EXT
2071356159	2020-03-22 20:22:01	Buenos Aires provincia	high	woman	21	yes	no	2	2	0	27	1.1 PRE EXT
1332381242	2020-03-22 20:41:28	Córdoba	intermediate	woman	21	no	ideation	12	6	6	44	1.1 PRE EXT
751382826	2020-03-22 20:29:18	Buenos Aires provincia	high	woman	18	no	yes	8	4	4	45	1.1 PRE EXT
1254871614	2020-03-22 21:23:28	Tierra del Fuego	high	woman	20	yes	ideation	2	1	1	22	1.1 PRE EXT
1619379659	2020-03-22 20:28:07	Buenos Aires provincia	high	woman	28	yes	yes	8	4	4	32	1.1 PRE EXT
1323945833	2020-03-22 20:42:24	Buenos Aires provincia	high	woman	23	no	no	4	4	0	14	1.1 PRE EXT
972535251	2020-03-22 20:37:52	Buenos Aires provincia	high	woman	22	no	no	1	1	0	18	1.1 PRE EXT
1035601919	2020-03-22 20:31:56	CABA	high	woman	23	no	no	3	2	1	13	1.1 PRE EXT
1169177835	2020-03-22 20:38:13	CABA	high	woman	27	no	no	2	2	0	18	1.1 PRE EXT
919414683	2020-03-22 20:34:53	CABA	high	woman	28	no	no	10	6	4	32	1.1 PRE EXT
1847301543	2020-03-22 20:47:43	Buenos Aires provincia	high	woman	19	yes	yes	5	1	4	27	1.1 PRE EXT
398025193	2020-03-22 21:05:57	Jujuy	low	woman	35	no	ideation	3	2	1	15	1.1 PRE EXT
1790831646	2020-03-22 20:46:31	Río Negro	high	woman	22	yes	yes	9	5	4	34	1.1 PRE EXT
941378576	2020-03-22 20:51:33	Buenos Aires provincia	high	woman	22	no	ideation	9	6	3	34	1.1 PRE EXT
1173110889	2020-03-22 20:51:45	Buenos Aires provincia	high	woman	21	no	no	2	2	0	13	1.1 PRE EXT
273142276	2020-03-22 20:55:54	Salta	low	woman	22	yes	ideation	9	6	3	32	1.1 PRE EXT
931863237	2020-03-22 20:47:37	Córdoba	intermediate	woman	38	no	no	9	6	3	18	1.1 PRE EXT
776089258	2020-03-22 20:54:16	Buenos Aires provincia	high	woman	20	yes	ideation	6	4	2	21	1.1 PRE EXT
1798046818	2020-03-22 20:53:51	CABA	high	woman	24	no	ideation	11	5	6	31	1.1 PRE EXT
1043819105	2020-03-22 20:53:31	Córdoba	intermediate	woman	20	no	no	5	3	2	23	1.1 PRE EXT
1308896134	2020-03-22 21:00:25	CABA	high	woman	23	no	ideation	3	2	1	20	1.1 PRE EXT
11141875	2020-03-22 20:54:52	CABA	high	woman	25	yes	no	4	2	2	33	1.1 PRE EXT
494832718	2020-03-22 21:26:38	Córdoba	intermediate	woman	20	no	no	2	0	2	18	1.1 PRE EXT
972972475	2020-03-22 21:01:40	Buenos Aires provincia	high	woman	21	no	ideation	4	3	1	23	1.1 PRE EXT
1161638390	2020-03-22 21:04:32	Buenos Aires provincia	high	woman	21	no	no	5	4	1	18	1.1 PRE EXT
1565204430	2020-03-22 21:00:16	CABA	high	woman	19	no	no	4	2	2	30	1.1 PRE EXT
248582532	2020-03-22 21:00:37	Córdoba	intermediate	woman	19	yes	yes	9	5	4	38	1.1 PRE EXT
111948726	2020-03-22 21:01:03	Córdoba	intermediate	woman	19	no	ideation	8	4	4	29	1.1 PRE EXT
110543888	2020-03-22 20:56:44	Salta	low	woman	20	yes	no	9	6	3	36	1.1 PRE EXT
240777798	2020-03-22 21:06:33	CABA	high	woman	20	no	no	4	4	0	23	1.1 PRE EXT
1790147990	2020-03-22 21:05:06	CABA	high	woman	22	no	no	9	5	4	28	1.1 PRE EXT
1084090796	2020-03-22 21:12:34	Buenos Aires provincia	high	woman	24	yes	ideation	3	3	0	25	1.1 PRE EXT
152753892	2020-03-22 21:04:56	Buenos Aires provincia	high	woman	21	no	no	8	3	5	26	1.1 PRE EXT
480866634	2020-03-22 21:08:48	CABA	high	woman	22	no	ideation	6	4	2	26	1.1 PRE EXT
529920384	2020-03-22 21:02:11	Buenos Aires provincia	high	woman	24	no	no	2	1	1	15	1.1 PRE EXT
1119973094	2020-03-22 21:04:56	Buenos Aires provincia	high	woman	19	no	no	3	2	1	18	1.1 PRE EXT
38662138	2020-03-22 21:15:27	Buenos Aires provincia	high	woman	19	yes	ideation	9	5	4	30	1.1 PRE EXT
1964463380	2020-03-22 21:04:56	CABA	high	woman	20	yes	ideation	5	4	1	26	1.1 PRE EXT
1973172261	2020-03-22 21:15:42	Buenos Aires provincia	high	woman	22	no	no	4	4	0	32	1.1 PRE EXT
554942357	2020-03-22 21:24:44	Córdoba	intermediate	woman	21	no	ideation	5	5	0	27	1.1 PRE EXT
1921418421	2020-03-22 21:28:27	Buenos Aires provincia	high	woman	33	yes	no	5	5	0	30	1.1 PRE EXT
1711743475	2020-03-22 21:09:37	Buenos Aires provincia	high	woman	19	yes	ideation	7	5	2	36	1.1 PRE EXT
1908238361	2020-03-22 21:17:12	CABA	high	woman	19	no	no	6	4	2	25	1.1 PRE EXT
340797460	2020-03-22 21:37:40	CABA	high	woman	21	yes	ideation	11	5	6	33	1.1 PRE EXT
1345685478	2020-03-22 21:39:57	Córdoba	intermediate	woman	20	no	no	1	0	1	15	1.1 PRE EXT
63059336	2020-03-22 21:06:25	CABA	high	woman	22	yes	no	9	6	3	21	1.1 PRE EXT
1585862159	2020-03-22 21:22:31	Buenos Aires provincia	high	woman	20	no	no	4	2	2	26	1.1 PRE EXT
1918045760	2020-03-22 22:24:54	Córdoba	intermediate	woman	23	no	no	9	5	4	26	1.1 PRE EXT
1240719217	2020-03-22 21:27:15	Córdoba	intermediate	woman	23	yes	ideation	10	6	4	40	1.1 PRE EXT
2142383704	2020-03-22 21:22:56	Córdoba	intermediate	woman	24	no	no	1	1	0	15	1.1 PRE EXT
1667034991	2020-03-22 21:27:06	Buenos Aires provincia	high	woman	21	no	no	5	4	1	27	1.1 PRE EXT
2010607649	2020-03-22 21:45:35	Buenos Aires provincia	high	woman	19	no	no	2	2	0	28	1.1 PRE EXT
13621930	2020-03-22 21:34:38	Córdoba	intermediate	woman	25	no	no	2	2	0	26	1.1 PRE EXT
263053835	2020-03-22 21:45:52	Buenos Aires provincia	high	woman	23	yes	no	8	5	3	35	1.1 PRE EXT
906954712	2020-03-22 21:47:46	Buenos Aires provincia	high	woman	53	yes	no	1	1	0	20	1.1 PRE EXT
493192440	2020-03-22 21:29:40	CABA	high	woman	22	yes	ideation	6	3	3	27	1.1 PRE EXT
1555111797	2020-03-22 21:41:52	CABA	high	woman	21	yes	yes	7	3	4	37	1.1 PRE EXT
724299585	2020-03-22 21:36:55	Buenos Aires provincia	high	woman	23	no	ideation	10	6	4	26	1.1 PRE EXT
687154786	2020-03-22 21:44:54	Buenos Aires provincia	high	woman	32	no	no	1	1	0	17	1.1 PRE EXT
797552960	2020-03-22 21:52:20	Buenos Aires provincia	high	woman	20	no	no	7	5	2	24	1.1 PRE EXT
1660857643	2020-03-22 21:50:48	Entre Ríos	low	woman	35	yes	ideation	2	1	1	20	1.1 PRE EXT
1757647408	2020-03-22 22:00:05	CABA	high	woman	29	no	no	3	2	1	21	1.1 PRE EXT
952094738	2020-03-22 23:07:20	CABA	high	woman	20	no	no	2	2	0	18	1.1 PRE EXT
1239564935	2020-03-22 21:52:06	Buenos Aires provincia	high	woman	20	no	ideation	10	6	4	42	1.1 PRE EXT
1990276626	2020-03-22 21:53:46	Buenos Aires provincia	high	woman	20	no	no	3	2	1	20	1.1 PRE EXT
1982092967	2020-03-22 22:35:39	Buenos Aires provincia	high	woman	25	no	yes	5	3	2	32	1.1 PRE EXT
949070981	2020-03-22 21:58:48	CABA	high	woman	19	no	ideation	7	2	5	32	1.1 PRE EXT
805656138	2020-03-22 22:14:20	Buenos Aires provincia	high	woman	21	no	ideation	0	0	0	11	1.1 PRE EXT
2041899397	2020-03-22 22:04:42	Córdoba	intermediate	woman	24	no	no	4	2	2	21	1.1 PRE EXT
909569251	2020-03-22 22:06:12	Salta	low	woman	41	no	no	1	1	0	23	1.1 PRE EXT
1665211113	2020-03-22 22:33:13	Buenos Aires provincia	high	woman	21	no	ideation	2	2	0	25	1.1 PRE EXT
1536993541	2020-03-22 22:08:12	Buenos Aires provincia	high	woman	26	no	no	3	3	0	19	1.1 PRE EXT
52381458	2020-03-22 22:08:22	CABA	high	woman	37	no	no	4	4	0	23	1.1 PRE EXT
1200314479	2020-03-22 22:08:27	CABA	high	woman	21	no	no	7	5	2	24	1.1 PRE EXT
1181722507	2020-03-22 22:51:15	CABA	high	woman	21	no	no	1	1	0	12	1.1 PRE EXT
1354096792	2020-03-22 22:43:23	Tierra del Fuego	high	woman	27	no	ideation	6	3	3	20	1.1 PRE EXT
1295305989	2020-03-22 22:26:45	Córdoba	intermediate	woman	24	yes	no	6	3	3	34	1.1 PRE EXT
1692650999	2020-03-22 22:20:07	Buenos Aires provincia	high	woman	21	no	no	3	3	0	17	1.1 PRE EXT
398475607	2020-03-22 22:21:35	Buenos Aires provincia	high	woman	19	yes	ideation	1	0	1	27	1.1 PRE EXT
1086204617	2020-03-22 22:22:24	CABA	high	woman	23	no	ideation	7	5	2	18	1.1 PRE EXT
1931438977	2020-03-22 22:54:26	Jujuy	low	woman	27	no	no	1	1	0	15	1.1 PRE EXT
1435932546	2020-03-22 23:49:21	Buenos Aires provincia	high	woman	20	no	ideation	5	5	0	23	1.1 PRE EXT
1793592124	2020-03-22 22:31:34	CABA	high	woman	21	no	no	0	0	0	16	1.1 PRE EXT
590779482	2020-03-22 22:58:29	Buenos Aires provincia	high	woman	21	no	ideation	2	1	1	22	1.1 PRE EXT
2974812	2020-03-22 22:40:24	Tierra del Fuego	high	woman	31	no	no	4	3	1	20	1.1 PRE EXT
1073919986	2020-03-22 22:40:06	CABA	high	woman	19	no	no	9	5	4	33	1.1 PRE EXT
656165189	2020-03-22 23:32:14	Buenos Aires provincia	high	woman	28	yes	no	3	3	0	29	1.1 PRE EXT
1271668143	2020-03-22 22:46:10	Buenos Aires provincia	high	woman	24	yes	ideation	5	3	2	25	1.1 PRE EXT
1591946530	2020-03-22 23:01:38	Buenos Aires provincia	high	woman	21	no	no	4	3	1	19	1.1 PRE EXT
1663705981	2020-03-22 22:51:38	CABA	high	woman	24	no	no	2	2	0	17	1.1 PRE EXT
423049632	2020-03-22 23:00:11	Jujuy	low	woman	26	no	ideation	3	2	1	21	1.1 PRE EXT
1277786876	2020-03-22 22:54:06	Córdoba	intermediate	woman	21	no	ideation	12	6	6	40	1.1 PRE EXT
1708874431	2020-03-22 23:11:03	Buenos Aires provincia	high	woman	58	yes	no	5	4	1	25	1.1 PRE EXT
858920880	2020-03-22 22:56:15	Córdoba	intermediate	woman	19	no	no	4	2	2	18	1.1 PRE EXT
21584715	2020-03-22 23:04:44	Córdoba	intermediate	woman	20	yes	ideation	7	5	2	36	1.1 PRE EXT
482214848	2020-03-22 23:03:46	Buenos Aires provincia	high	woman	21	no	ideation	9	4	5	41	1.1 PRE EXT
260590173	2020-03-22 23:24:54	Buenos Aires provincia	high	woman	24	no	no	7	5	2	37	1.1 PRE EXT
2041410627	2020-03-22 23:20:58	Salta	low	woman	33	no	ideation	6	3	3	34	1.1 PRE EXT
1727657023	2020-03-23 16:35:53	Buenos Aires provincia	high	woman	26	yes	ideation	6	3	3	34	1.1 PRE EXT
2087380539	2020-03-22 23:13:58	Buenos Aires provincia	high	woman	21	no	ideation	7	4	3	30	1.1 PRE EXT
455574124	2020-03-22 23:12:25	Buenos Aires provincia	high	woman	25	no	ideation	7	4	3	29	1.1 PRE EXT
158874994	2020-03-22 23:25:21	Salta	low	woman	25	no	ideation	5	4	1	17	1.1 PRE EXT
376839055	2020-03-22 23:11:26	Buenos Aires provincia	high	woman	34	yes	ideation	2	2	0	20	1.1 PRE EXT
1263489602	2020-03-22 23:12:50	CABA	high	woman	29	no	no	5	2	3	17	1.1 PRE EXT
493903909	2020-03-22 23:39:37	CABA	high	woman	21	yes	no	10	5	5	32	1.1 PRE EXT
1449689023	2020-03-22 23:24:23	Buenos Aires provincia	high	woman	22	no	no	5	2	3	28	1.1 PRE EXT
1596006948	2020-03-22 23:26:22	CABA	high	woman	22	no	ideation	6	3	3	33	1.1 PRE EXT
1345842019	2020-03-22 23:29:15	Buenos Aires provincia	high	woman	20	no	ideation	2	0	2	26	1.1 PRE EXT
19312311	2020-03-22 23:30:50	Buenos Aires provincia	high	woman	21	no	no	2	2	0	15	1.1 PRE EXT
1399801149	2020-03-22 23:30:10	Buenos Aires provincia	high	woman	22	yes	ideation	7	6	1	35	1.1 PRE EXT
48033843	2020-03-23 00:47:55	Salta	low	woman	22	yes	no	4	3	1	16	1.1 PRE EXT
2065076668	2020-03-22 23:32:01	Córdoba	intermediate	woman	24	no	no	4	2	2	28	1.1 PRE EXT
796928052	2020-03-22 23:34:46	Buenos Aires provincia	high	woman	22	no	no	0	0	0	18	1.1 PRE EXT
168241382	2020-03-22 23:34:25	Buenos Aires provincia	high	woman	23	no	ideation	8	5	3	28	1.1 PRE EXT
1574870369	2020-03-22 23:40:18	Córdoba	intermediate	woman	20	no	ideation	7	4	3	33	1.1 PRE EXT
1844703102	2020-03-22 23:47:33	Córdoba	intermediate	woman	19	no	no	3	2	1	18	1.1 PRE EXT
2014695039	2020-03-23 00:05:11	Salta	low	woman	24	yes	ideation	3	2	1	24	1.1 PRE EXT
1267152620	2020-03-22 23:55:16	Buenos Aires provincia	high	woman	23	yes	ideation	12	6	6	33	1.1 PRE EXT
1805462544	2020-03-23 00:06:22	Córdoba	intermediate	woman	26	no	no	8	5	3	27	1.1 PRE EXT
786789129	2020-03-23 00:11:33	CABA	high	woman	21	no	no	3	3	0	19	1.1 PRE EXT
867139491	2020-03-23 00:04:52	Buenos Aires provincia	high	woman	24	no	ideation	2	1	1	20	1.1 PRE EXT
190133476	2020-03-23 00:06:46	Tierra del Fuego	high	woman	20	no	ideation	7	3	4	29	1.1 PRE EXT
1397926418	2020-03-23 00:11:27	Buenos Aires provincia	high	woman	25	no	no	6	4	2	21	1.1 PRE EXT
1128807771	2020-03-23 00:10:24	CABA	high	woman	24	yes	no	0	0	0	14	1.1 PRE EXT
1431541438	2020-03-23 00:24:37	Buenos Aires provincia	high	woman	28	yes	ideation	10	5	5	23	1.1 PRE EXT
63512376	2020-03-23 00:31:58	Córdoba	intermediate	woman	20	no	ideation	12	6	6	33	1.1 PRE EXT
1264874183	2020-03-23 00:53:04	Buenos Aires provincia	high	woman	27	no	no	6	5	1	24	1.1 PRE EXT
1846030392	2020-03-23 00:22:51	CABA	high	woman	22	no	no	2	2	0	14	1.1 PRE EXT
1538765521	2020-03-23 00:39:26	Salta	low	woman	29	no	ideation	10	5	5	28	1.1 PRE EXT
825729178	2020-03-23 00:48:50	Buenos Aires provincia	high	woman	20	no	ideation	4	1	3	29	1.1 PRE EXT
1849612443	2020-03-23 00:34:34	CABA	high	woman	24	no	no	9	6	3	33	1.1 PRE EXT
1781560453	2020-03-23 00:36:12	Buenos Aires provincia	high	woman	23	no	no	4	3	1	22	1.1 PRE EXT
1943774216	2020-03-23 00:36:01	Buenos Aires provincia	high	woman	21	no	no	1	1	0	14	1.1 PRE EXT
188128608	2020-03-23 00:42:10	CABA	high	woman	18	no	ideation	1	1	0	24	1.1 PRE EXT
905046285	2020-03-23 00:41:47	Buenos Aires provincia	high	woman	20	yes	ideation	5	2	3	39	1.1 PRE EXT
882276807	2020-03-23 00:44:22	Córdoba	intermediate	woman	20	yes	ideation	4	3	1	24	1.1 PRE EXT
1277880568	2020-03-23 00:53:00	CABA	high	woman	18	yes	no	9	6	3	27	1.1 PRE EXT
309491691	2020-03-23 00:58:09	Buenos Aires provincia	high	woman	24	no	ideation	6	4	2	31	1.1 PRE EXT
1357180015	2020-03-23 00:49:38	Córdoba	intermediate	woman	18	yes	ideation	0	0	0	18	1.1 PRE EXT
2130256041	2020-03-23 01:05:09	Salta	low	woman	21	no	ideation	8	4	4	29	1.1 PRE EXT
1902065597	2020-03-23 00:55:57	Buenos Aires provincia	high	woman	18	no	ideation	11	5	6	36	1.1 PRE EXT
259847413	2020-03-23 01:01:41	CABA	high	woman	19	no	no	4	4	0	19	1.1 PRE EXT
1115674127	2020-03-23 01:10:11	CABA	high	woman	24	no	no	1	1	0	22	1.1 PRE EXT
1697512071	2020-03-23 01:10:24	Buenos Aires provincia	high	woman	42	no	no	4	4	0	23	1.1 PRE EXT
575331557	2020-03-23 01:18:24	Córdoba	intermediate	woman	29	no	no	2	2	0	16	1.1 PRE EXT
140370273	2020-03-23 01:17:35	Córdoba	intermediate	woman	21	no	ideation	4	3	1	17	1.1 PRE EXT
1037307602	2020-03-23 01:21:59	Salta	low	woman	22	yes	ideation	7	4	3	40	1.1 PRE EXT
457913218	2020-03-23 01:31:40	Salta	low	woman	25	no	no	7	6	1	20	1.1 PRE EXT
219243238	2020-03-23 01:33:10	Buenos Aires provincia	high	woman	23	no	ideation	6	2	4	34	1.1 PRE EXT
1659726618	2020-03-23 01:55:49	Salta	low	woman	22	no	no	9	4	5	23	1.1 PRE EXT
1442624160	2020-03-23 01:36:16	Buenos Aires provincia	high	woman	22	yes	no	7	6	1	27	1.1 PRE EXT
135330127	2020-03-23 01:54:01	Buenos Aires provincia	high	woman	20	no	yes	5	3	2	34	1.1 PRE EXT
2032451485	2020-03-23 02:03:35	Buenos Aires provincia	high	woman	25	yes	ideation	4	4	0	21	1.1 PRE EXT
1366039533	2020-03-23 04:15:02	CABA	high	woman	23	no	no	7	3	4	23	1.1 PRE EXT
1604308407	2020-03-23 02:47:12	Buenos Aires provincia	high	woman	24	no	no	1	1	0	20	1.1 PRE EXT
1520170122	2020-03-23 01:57:35	Buenos Aires provincia	high	woman	38	no	ideation	4	3	1	22	1.1 PRE EXT
312206480	2020-03-23 01:52:04	Córdoba	intermediate	woman	22	no	no	0	0	0	15	1.1 PRE EXT
1520059473	2020-03-23 01:58:33	Córdoba	intermediate	woman	23	yes	yes	8	5	3	35	1.1 PRE EXT
1440580341	2020-03-23 02:07:55	Buenos Aires provincia	high	woman	38	no	no	4	3	1	19	1.1 PRE EXT
1713281034	2020-03-23 01:59:22	Córdoba	intermediate	woman	19	no	ideation	5	5	0	21	1.1 PRE EXT
829585573	2020-03-23 01:57:34	CABA	high	woman	23	yes	yes	5	4	1	37	1.1 PRE EXT
379246679	2020-03-23 02:37:17	Buenos Aires provincia	high	woman	32	no	no	0	0	0	20	1.1 PRE EXT
1400897781	2020-03-23 02:15:17	CABA	high	woman	19	yes	ideation	7	4	3	31	1.1 PRE EXT
2037946955	2020-03-23 02:15:58	Buenos Aires provincia	high	woman	34	no	ideation	0	0	0	13	1.1 PRE EXT
434710286	2020-03-23 02:23:48	Buenos Aires provincia	high	woman	29	no	ideation	9	5	4	39	1.1 PRE EXT
1184405106	2020-03-23 02:26:00	Córdoba	intermediate	woman	22	no	no	6	4	2	26	1.1 PRE EXT
1395286254	2020-03-23 02:26:13	Córdoba	intermediate	woman	22	no	no	12	6	6	35	1.1 PRE EXT
775662708	2020-03-23 09:43:57	Córdoba	intermediate	woman	20	no	no	7	4	3	26	1.1 PRE EXT
1201941097	2020-03-23 09:23:30	Buenos Aires provincia	high	woman	18	yes	no	6	4	2	30	1.1 PRE EXT
1880927737	2020-03-23 02:26:19	CABA	high	woman	22	no	no	4	4	0	27	1.1 PRE EXT
182010163	2020-03-23 02:36:23	Buenos Aires provincia	high	woman	18	no	ideation	12	6	6	33	1.1 PRE EXT
885974585	2020-03-23 02:31:51	Salta	low	woman	26	no	no	9	5	4	15	1.1 PRE EXT
1636244903	2020-03-23 02:39:28	Córdoba	intermediate	woman	21	no	no	8	6	2	40	1.1 PRE EXT
204463286	2020-03-23 02:39:07	Córdoba	intermediate	woman	22	no	no	1	0	1	15	1.1 PRE EXT
1091090865	2020-03-23 11:27:00	Salta	low	woman	28	no	ideation	6	3	3	23	1.1 PRE EXT
1429206440	2020-03-23 02:45:22	CABA	high	woman	22	no	no	6	6	0	26	1.1 PRE EXT
462465137	2020-03-23 02:45:55	Córdoba	intermediate	woman	20	no	no	4	2	2	19	1.1 PRE EXT
324234262	2020-03-23 02:53:17	Salta	low	woman	19	no	ideation	12	6	6	40	1.1 PRE EXT
1813242130	2020-03-23 02:46:44	Buenos Aires provincia	high	woman	29	no	no	6	2	4	21	1.1 PRE EXT
1146784537	2020-03-23 02:53:46	Río Negro	high	woman	19	no	no	3	2	1	17	1.1 PRE EXT
1034374114	2020-03-23 02:55:15	Córdoba	intermediate	woman	20	no	no	0	0	0	12	1.1 PRE EXT
1971435608	2020-03-23 02:58:09	Córdoba	intermediate	woman	20	no	no	8	6	2	26	1.1 PRE EXT
2129356434	2020-03-23 03:02:32	Córdoba	intermediate	woman	24	no	no	5	5	0	33	1.1 PRE EXT
1396946270	2020-03-23 03:14:26	Buenos Aires provincia	high	woman	24	no	ideation	8	6	2	39	1.1 PRE EXT
215447669	2020-03-23 03:15:56	Buenos Aires provincia	high	woman	35	yes	yes	5	4	1	27	1.1 PRE EXT
990750691	2020-03-23 03:15:13	Salta	low	woman	29	no	ideation	1	1	0	17	1.1 PRE EXT
2041903684	2020-03-23 03:36:03	Córdoba	intermediate	woman	19	no	ideation	2	2	0	18	1.1 PRE EXT
337876710	2020-03-23 03:18:07	Córdoba	intermediate	woman	20	no	no	9	6	3	32	1.1 PRE EXT
320728478	2020-03-23 03:17:07	Buenos Aires provincia	high	woman	21	no	no	7	5	2	26	1.1 PRE EXT
522130239	2020-03-23 03:36:50	Córdoba	intermediate	woman	21	no	no	2	1	1	15	1.1 PRE EXT
1484380528	2020-03-23 03:24:07	Buenos Aires provincia	high	woman	20	no	ideation	5	3	2	34	1.1 PRE EXT
2049644117	2020-03-23 03:24:10	Río Negro	high	woman	23	yes	ideation	12	6	6	44	1.1 PRE EXT
783870936	2020-03-23 03:22:31	Buenos Aires provincia	high	woman	22	no	no	5	4	1	22	1.1 PRE EXT
869944142	2020-03-23 15:57:03	CABA	high	woman	18	no	ideation	2	1	1	20	1.1 PRE EXT
1975930434	2020-03-23 03:26:33	Córdoba	intermediate	woman	22	no	no	6	4	2	29	1.1 PRE EXT
575912610	2020-03-23 13:48:08	Buenos Aires provincia	high	woman	22	yes	ideation	9	5	4	38	1.1 PRE EXT
1936708479	2020-03-23 03:45:46	Buenos Aires provincia	high	woman	34	no	no	2	1	1	20	1.1 PRE EXT
1172621023	2020-03-23 03:41:35	Buenos Aires provincia	high	woman	27	no	no	9	6	3	33	1.1 PRE EXT
331915901	2020-03-23 03:50:25	Buenos Aires provincia	high	woman	19	no	no	6	5	1	42	1.1 PRE EXT
274849079	2020-03-23 04:32:04	Córdoba	intermediate	woman	21	no	no	8	4	4	30	1.1 PRE EXT
1851069212	2020-03-23 03:53:48	CABA	high	woman	19	yes	ideation	0	0	0	17	1.1 PRE EXT
1182602909	2020-03-23 04:09:03	Entre Ríos	low	woman	20	no	no	4	3	1	22	1.1 PRE EXT
1245805846	2020-03-23 04:15:41	Buenos Aires provincia	high	woman	25	yes	ideation	4	1	3	29	1.1 PRE EXT
8863360	2020-03-23 04:00:45	CABA	high	woman	19	no	no	2	1	1	14	1.1 PRE EXT
666298812	2020-03-23 04:07:49	CABA	high	woman	19	yes	ideation	3	3	0	30	1.1 PRE EXT
746079542	2020-03-23 04:19:58	Buenos Aires provincia	high	woman	19	no	ideation	7	3	4	29	1.1 PRE EXT
283152228	2020-03-23 04:19:40	Córdoba	intermediate	woman	25	no	no	3	3	0	23	1.1 PRE EXT
15801918	2020-03-23 04:41:51	Buenos Aires provincia	high	woman	19	no	no	4	3	1	16	1.1 PRE EXT
396537499	2020-03-23 04:35:29	Córdoba	intermediate	woman	22	no	no	1	1	0	15	1.1 PRE EXT
137018701	2020-03-23 04:40:31	CABA	high	woman	21	yes	ideation	10	6	4	38	1.1 PRE EXT
1317820800	2020-03-23 04:36:28	Buenos Aires provincia	high	woman	25	no	ideation	6	4	2	18	1.1 PRE EXT
1455651538	2020-03-23 04:44:56	Buenos Aires provincia	high	woman	24	yes	yes	8	5	3	34	1.1 PRE EXT
402554568	2020-03-23 04:49:45	Buenos Aires provincia	high	woman	22	no	no	1	1	0	17	1.1 PRE EXT
116969987	2020-03-23 05:01:13	CABA	high	woman	21	no	ideation	7	6	1	23	1.1 PRE EXT
1882940327	2020-03-23 05:05:10	Buenos Aires provincia	high	woman	27	no	no	3	2	1	30	1.1 PRE EXT
384407852	2020-03-23 05:02:34	Salta	low	woman	28	no	no	5	2	3	24	1.1 PRE EXT
719689974	2020-03-23 05:09:07	Buenos Aires provincia	high	woman	24	yes	yes	8	4	4	43	1.1 PRE EXT
1638873256	2020-03-23 06:24:18	CABA	high	woman	62	no	no	11	6	5	30	1.1 PRE EXT
703933085	2020-03-23 05:37:08	Salta	low	woman	33	no	ideation	5	2	3	27	1.1 PRE EXT
1465486044	2020-03-23 05:26:44	Buenos Aires provincia	high	woman	23	yes	ideation	4	3	1	32	1.1 PRE EXT
1944057022	2020-03-23 06:05:29	Buenos Aires provincia	high	woman	34	no	no	11	6	5	27	1.1 PRE EXT
1815912486	2020-03-23 06:18:47	Salta	low	woman	23	yes	ideation	10	5	5	38	1.1 PRE EXT
474593873	2020-03-23 07:22:10	Buenos Aires provincia	high	woman	18	yes	ideation	4	2	2	22	1.1 PRE EXT
1846821400	2020-03-23 07:52:27	Córdoba	intermediate	woman	24	no	ideation	4	2	2	29	1.1 PRE EXT
1960999056	2020-03-23 09:53:39	Salta	low	woman	23	no	ideation	1	1	0	17	1.1 PRE EXT
1166866770	2020-03-23 09:28:58	Córdoba	intermediate	woman	27	no	ideation	0	0	0	18	1.1 PRE EXT
295236152	2020-03-23 09:40:34	Salta	low	woman	22	no	no	4	1	3	14	1.1 PRE EXT
1170078505	2020-03-23 10:19:55	Buenos Aires provincia	high	woman	20	yes	ideation	5	2	3	32	1.1 PRE EXT
1405466335	2020-03-23 10:14:30	Salta	low	woman	28	no	yes	10	6	4	30	1.1 PRE EXT
1512116310	2020-03-23 10:27:54	Buenos Aires provincia	high	woman	20	no	ideation	1	0	1	18	1.1 PRE EXT
222233655	2020-03-23 10:20:31	CABA	high	woman	22	no	ideation	3	2	1	42	1.1 PRE EXT
1696829890	2020-03-23 10:34:19	CABA	high	woman	20	no	no	8	6	2	30	1.1 PRE EXT
1599328372	2020-03-23 10:29:29	Salta	low	woman	21	no	no	5	3	2	28	1.1 PRE EXT
1038977824	2020-03-23 10:37:31	CABA	high	woman	22	no	ideation	9	4	5	21	1.1 PRE EXT
2113307763	2020-03-23 11:02:02	Tierra del Fuego	high	woman	26	yes	ideation	4	1	3	24	1.1 PRE EXT
1172263471	2020-03-23 10:59:25	Buenos Aires provincia	high	woman	22	no	no	0	0	0	17	1.1 PRE EXT
391924517	2020-03-23 10:57:00	CABA	high	woman	21	yes	no	8	4	4	21	1.1 PRE EXT
226678703	2020-03-23 11:20:16	Buenos Aires provincia	high	woman	23	yes	yes	5	2	3	35	1.1 PRE EXT
704852695	2020-03-23 11:13:14	Salta	low	woman	20	no	no	4	2	2	18	1.1 PRE EXT
404665098	2020-03-23 11:11:34	Salta	low	woman	22	no	no	7	5	2	35	1.1 PRE EXT
338199036	2020-03-23 11:16:23	Buenos Aires provincia	high	woman	24	no	ideation	12	6	6	41	1.1 PRE EXT
1068645273	2020-03-23 11:25:10	Salta	low	woman	24	yes	ideation	11	5	6	40	1.1 PRE EXT
883952461	2020-03-23 11:43:13	Salta	low	woman	24	yes	ideation	6	4	2	31	1.1 PRE EXT
1752770433	2020-03-23 11:38:30	Buenos Aires provincia	high	woman	22	no	ideation	4	3	1	28	1.1 PRE EXT
612635582	2020-03-23 11:44:04	Buenos Aires provincia	high	woman	24	no	no	3	3	0	29	1.1 PRE EXT
439278945	2020-03-23 11:32:38	CABA	high	woman	21	no	no	3	2	1	14	1.1 PRE EXT
120479960	2020-03-23 12:12:32	Tierra del Fuego	high	woman	26	no	ideation	2	1	1	33	1.1 PRE EXT
538837135	2020-03-23 11:47:54	CABA	high	woman	26	no	no	5	3	2	28	1.1 PRE EXT
1840589243	2020-03-23 11:51:04	CABA	high	woman	24	no	no	3	2	1	16	1.1 PRE EXT
277737742	2020-03-23 11:41:23	Buenos Aires provincia	high	woman	20	no	ideation	8	6	2	32	1.1 PRE EXT
1194750598	2020-03-23 12:20:47	ABROAD	high	woman	29	no	ideation	7	4	3	31	1.1 PRE EXT
982712205	2020-03-23 12:15:58	CABA	high	woman	22	yes	no	5	3	2	19	1.1 PRE EXT
10993328	2020-03-23 12:05:50	Salta	low	woman	21	yes	yes	8	4	4	24	1.1 PRE EXT
1345776277	2020-03-23 12:29:04	Córdoba	intermediate	woman	20	no	no	6	4	2	31	1.1 PRE EXT
1313110775	2020-03-23 12:30:00	CABA	high	woman	24	yes	no	7	5	2	24	1.1 PRE EXT
815487066	2020-03-23 14:39:18	Salta	low	woman	23	yes	ideation	6	2	4	28	1.1 PRE EXT
432742659	2020-03-23 12:57:27	Salta	low	woman	22	no	ideation	4	3	1	36	1.1 PRE EXT
573044607	2020-03-23 12:47:20	Córdoba	intermediate	woman	20	yes	ideation	8	4	4	30	1.1 PRE EXT
667127713	2020-03-23 12:45:28	Río Negro	high	woman	21	no	no	3	2	1	19	1.1 PRE EXT
745198587	2020-03-23 12:48:11	Córdoba	intermediate	woman	19	no	no	5	4	1	24	1.1 PRE EXT
85634827	2020-03-23 13:13:00	CABA	high	woman	19	no	ideation	2	1	1	18	1.1 PRE EXT
299094575	2020-03-23 12:47:58	Córdoba	intermediate	woman	18	no	no	5	2	3	20	1.1 PRE EXT
1494157780	2020-03-23 13:30:54	Córdoba	intermediate	woman	20	yes	no	6	4	2	31	1.1 PRE EXT
819133580	2020-03-23 13:26:17	CABA	high	woman	29	yes	no	2	2	0	13	1.1 PRE EXT
1461429789	2020-03-23 12:55:52	Córdoba	intermediate	woman	31	no	ideation	7	5	2	27	1.1 PRE EXT
465918072	2020-03-23 13:13:08	Córdoba	intermediate	woman	19	no	ideation	3	0	3	25	1.1 PRE EXT
546882269	2020-03-23 13:04:34	Salta	low	woman	21	yes	no	2	0	2	24	1.1 PRE EXT
1735987760	2020-03-23 13:13:47	CABA	high	woman	22	no	no	3	0	3	18	1.1 PRE EXT
1479029056	2020-03-23 13:09:12	Córdoba	intermediate	woman	18	no	no	3	3	0	15	1.1 PRE EXT
248675157	2020-03-23 13:12:46	CABA	high	woman	22	no	no	7	4	3	16	1.1 PRE EXT
60888589	2020-03-23 13:30:22	Córdoba	intermediate	woman	19	no	no	5	4	1	25	1.1 PRE EXT
777891678	2020-03-23 13:37:30	CABA	high	woman	26	yes	ideation	2	2	0	19	1.1 PRE EXT
1881619634	2020-03-23 13:44:46	Buenos Aires provincia	high	woman	21	no	ideation	5	4	1	29	1.1 PRE EXT
1024680841	2020-03-23 14:00:37	Córdoba	intermediate	woman	19	no	ideation	4	3	1	20	1.1 PRE EXT
937850134	2020-03-23 13:44:50	CABA	high	woman	23	no	no	4	3	1	18	1.1 PRE EXT
22002039	2020-03-23 13:49:50	Córdoba	intermediate	woman	20	no	ideation	8	6	2	37	1.1 PRE EXT
707489019	2020-03-23 14:02:02	Buenos Aires provincia	high	woman	23	yes	ideation	8	5	3	37	1.1 PRE EXT
441195742	2020-03-23 14:35:01	CABA	high	woman	23	no	no	10	6	4	32	1.1 PRE EXT
1905581171	2020-03-23 14:41:12	CABA	high	woman	22	yes	yes	4	1	3	34	1.1 PRE EXT
1414862	2020-03-23 14:06:59	Salta	low	woman	24	no	no	10	5	5	32	1.1 PRE EXT
1320463060	2020-03-23 14:07:50	Buenos Aires provincia	high	woman	25	no	no	4	3	1	17	1.1 PRE EXT
1387537542	2020-03-23 14:05:39	Buenos Aires provincia	high	woman	21	yes	yes	8	3	5	32	1.1 PRE EXT
1724816398	2020-03-23 14:09:33	CABA	high	woman	26	no	no	7	5	2	31	1.1 PRE EXT
706541403	2020-03-23 14:03:20	Buenos Aires provincia	high	woman	22	yes	ideation	1	1	0	17	1.1 PRE EXT
736752546	2020-03-23 14:22:02	Córdoba	intermediate	woman	19	no	ideation	7	4	3	27	1.1 PRE EXT
1347588450	2020-03-23 14:17:08	Santa Cruz	intermediate	woman	21	no	ideation	10	6	4	34	1.1 PRE EXT
1693186143	2020-03-23 15:19:06	Buenos Aires provincia	high	woman	48	yes	no	0	0	0	24	1.1 PRE EXT
99719946	2020-03-23 16:26:37	CABA	high	woman	23	no	no	0	0	0	38	1.1 PRE EXT
1727266326	2020-03-23 14:52:06	Salta	low	woman	23	no	yes	7	2	5	38	1.1 PRE EXT
927985135	2020-03-23 14:54:43	Buenos Aires provincia	high	woman	20	yes	yes	7	5	2	30	1.1 PRE EXT
440820679	2020-03-23 15:11:34	Córdoba	intermediate	woman	22	yes	no	5	3	2	31	1.1 PRE EXT
1870965968	2020-03-23 15:27:48	Buenos Aires provincia	high	woman	44	no	no	5	4	1	25	1.1 PRE EXT
916596829	2020-03-23 15:14:10	Salta	low	woman	24	no	ideation	8	5	3	33	1.1 PRE EXT
1106569254	2020-03-23 15:14:28	CABA	high	woman	21	no	ideation	8	4	4	28	1.1 PRE EXT
68479596	2020-03-23 15:15:59	Córdoba	intermediate	woman	22	yes	no	3	1	2	24	1.1 PRE EXT
967083339	2020-03-23 15:26:04	Córdoba	intermediate	woman	29	no	no	4	3	1	20	1.1 PRE EXT
1565151004	2020-03-23 15:28:03	CABA	high	woman	19	yes	no	2	2	0	11	1.1 PRE EXT
1407148939	2020-03-23 16:14:39	CABA	high	woman	25	no	ideation	1	1	0	25	1.1 PRE EXT
152416	2020-03-23 15:53:15	CABA	high	woman	21	no	no	3	3	0	13	1.1 PRE EXT
399172772	2020-03-23 15:55:38	Buenos Aires provincia	high	woman	22	no	no	6	2	4	23	1.1 PRE EXT
1843519858	2020-03-23 16:29:09	CABA	high	woman	24	no	ideation	1	1	0	19	1.1 PRE EXT
1194400782	2020-03-23 15:58:23	Buenos Aires provincia	high	woman	25	no	no	7	4	3	23	1.1 PRE EXT
1625327712	2020-03-23 16:06:52	Buenos Aires provincia	high	woman	23	no	yes	6	4	2	21	1.1 PRE EXT
1120325468	2020-03-23 16:33:57	Buenos Aires provincia	high	woman	22	no	no	3	2	1	18	1.1 PRE EXT
228229106	2020-03-23 16:26:03	Buenos Aires provincia	high	woman	19	no	no	9	4	5	27	1.1 PRE EXT
2122708340	2020-03-23 16:17:55	CABA	high	woman	24	no	no	2	1	1	14	1.1 PRE EXT
1054952140	2020-03-23 16:24:53	Buenos Aires provincia	high	woman	21	no	no	6	4	2	20	1.1 PRE EXT
816160048	2020-03-23 16:17:35	Buenos Aires provincia	high	woman	21	no	no	0	0	0	17	1.1 PRE EXT
59093247	2020-03-23 16:44:39	Buenos Aires provincia	high	woman	24	no	ideation	8	4	4	25	1.1 PRE EXT
412465124	2020-03-23 16:41:56	CABA	high	woman	23	no	no	8	5	3	30	1.1 PRE EXT
1323012012	2020-03-23 16:55:45	Salta	low	woman	35	no	no	3	1	2	27	1.1 PRE EXT
2043871631	2020-03-23 16:56:05	Buenos Aires provincia	high	woman	24	no	no	6	5	1	17	1.1 PRE EXT
2023242369	2020-03-23 17:00:50	Córdoba	intermediate	woman	19	no	ideation	11	5	6	31	1.1 PRE EXT
2045530072	2020-03-23 17:00:08	Salta	low	woman	23	no	ideation	1	1	0	16	1.1 PRE EXT
1448902168	2020-03-23 17:07:20	Buenos Aires provincia	high	woman	22	no	no	4	4	0	23	1.1 PRE EXT
334491323	2020-03-23 17:16:14	CABA	high	woman	25	no	no	4	4	0	23	1.1 PRE EXT
345663011	2020-03-23 17:36:10	Córdoba	intermediate	woman	20	no	no	2	0	2	22	1.1 PRE EXT
1371546277	2020-03-23 18:02:27	Córdoba	intermediate	woman	19	no	ideation	6	3	3	27	1.1 PRE EXT
1432036153	2020-03-23 17:58:55	Córdoba	intermediate	woman	19	no	ideation	7	5	2	35	1.1 PRE EXT
842023074	2020-03-23 18:10:29	Buenos Aires provincia	high	woman	20	no	ideation	0	0	0	15	1.1 PRE EXT
861851968	2020-03-23 18:24:24	Córdoba	intermediate	woman	21	no	no	1	1	0	18	1.1 PRE EXT
293805818	2020-03-23 18:28:19	Córdoba	intermediate	woman	24	no	ideation	5	2	3	30	1.1 PRE EXT
80220874	2020-03-23 18:28:31	Tierra del Fuego	high	woman	25	no	ideation	5	4	1	32	1.1 PRE EXT
1480944079	2020-03-23 18:27:02	CABA	high	woman	18	yes	no	0	0	0	20	1.1 PRE EXT
1524785929	2020-03-23 18:43:39	CABA	high	woman	24	no	no	4	3	1	25	1.1 PRE EXT
567290510	2020-03-23 18:48:40	CABA	high	woman	19	no	ideation	10	5	5	35	1.1 PRE EXT
1238219123	2020-03-23 19:23:27	Buenos Aires provincia	high	woman	20	no	no	6	1	5	33	1.1 PRE EXT
1805233137	2020-03-23 19:52:33	Buenos Aires provincia	high	woman	20	no	ideation	7	2	5	30	1.1 PRE EXT
111885406	2020-03-23 19:32:16	La Pampa	low	woman	21	no	ideation	7	4	3	25	1.1 PRE EXT
922920866	2020-03-23 19:56:29	Córdoba	intermediate	woman	28	no	no	3	3	0	14	1.1 PRE EXT
1991186455	2020-03-23 20:26:53	Buenos Aires provincia	high	woman	19	yes	no	1	1	0	13	1.1 PRE EXT
1018589523	2020-03-23 20:24:09	Río Negro	high	woman	26	no	no	5	3	2	31	1.1 PRE EXT
1277765980	2020-03-23 20:29:11	Córdoba	intermediate	woman	25	no	no	1	1	0	16	1.1 PRE EXT
1779369601	2020-03-23 20:27:05	Buenos Aires provincia	high	woman	21	no	ideation	3	2	1	31	1.1 PRE EXT
1998357484	2020-03-23 20:28:46	Buenos Aires provincia	high	woman	20	no	ideation	0	0	0	13	1.1 PRE EXT
981139327	2020-03-23 20:40:15	Buenos Aires provincia	high	woman	21	no	no	5	3	2	12	1.1 PRE EXT
1830828169	2020-03-23 20:42:57	Salta	low	woman	19	no	ideation	6	2	4	30	1.1 PRE EXT
217427114	2020-03-23 20:55:36	Salta	low	woman	19	yes	yes	10	6	4	39	1.1 PRE EXT
34213627	2020-03-23 20:51:49	Salta	low	woman	24	no	no	3	1	2	22	1.1 PRE EXT
1911170616	2020-03-23 20:53:34	Jujuy	low	woman	24	yes	no	10	6	4	34	1.1 PRE EXT
1588348653	2020-03-23 21:13:16	Salta	low	woman	30	no	yes	8	5	3	36	1.1 PRE EXT
46339432	2020-03-23 21:39:35	Buenos Aires provincia	high	woman	24	no	no	10	6	4	38	1.1 PRE EXT
521851232	2020-03-23 21:23:31	Buenos Aires provincia	high	woman	21	yes	no	0	0	0	16	1.1 PRE EXT
2127137793	2020-03-23 21:20:34	Buenos Aires provincia	high	woman	24	no	no	4	3	1	21	1.1 PRE EXT
207317949	2020-03-23 21:21:44	Buenos Aires provincia	high	woman	22	no	no	4	2	2	19	1.1 PRE EXT
1514045373	2020-03-23 21:20:09	CABA	high	woman	25	yes	ideation	6	5	1	34	1.1 PRE EXT
608059663	2020-03-23 21:30:36	Buenos Aires provincia	high	woman	23	no	no	7	5	2	22	1.1 PRE EXT
1922470702	2020-03-23 21:28:25	Buenos Aires provincia	high	woman	23	no	ideation	9	3	6	40	1.1 PRE EXT
1793015724	2020-03-23 21:34:26	Buenos Aires provincia	high	woman	23	yes	no	9	5	4	32	1.1 PRE EXT
1871058589	2020-03-23 21:30:53	Buenos Aires provincia	high	woman	22	no	no	1	1	0	17	1.1 PRE EXT
1822921743	2020-03-23 21:27:03	Buenos Aires provincia	high	woman	23	yes	ideation	10	6	4	38	1.1 PRE EXT
1809813480	2020-03-23 21:28:17	Buenos Aires provincia	high	woman	21	yes	no	3	3	0	22	1.1 PRE EXT
1927793431	2020-03-23 21:44:07	Buenos Aires provincia	high	woman	22	no	ideation	8	5	3	35	1.1 PRE EXT
1233894402	2020-03-23 21:51:18	Salta	low	woman	22	no	no	4	3	1	20	1.1 PRE EXT
295848070	2020-03-23 22:17:13	Córdoba	intermediate	woman	20	yes	ideation	2	1	1	34	1.1 PRE EXT
584775605	2020-03-23 22:56:56	Buenos Aires provincia	high	woman	21	no	ideation	10	5	5	27	1.1 PRE EXT
728483527	2020-03-23 22:39:55	Buenos Aires provincia	high	woman	25	no	no	6	6	0	26	1.1 PRE EXT
729562360	2020-03-23 22:26:12	Buenos Aires provincia	high	woman	22	yes	no	3	3	0	15	1.1 PRE EXT
1047625831	2020-03-23 23:01:50	Salta	low	woman	20	no	ideation	2	1	1	18	1.1 PRE EXT
1088273443	2020-03-24 01:20:06	Salta	low	woman	21	no	ideation	1	0	1	28	1.1 PRE EXT
1836922043	2020-03-23 23:45:44	CABA	high	woman	30	no	no	2	1	1	20	1.1 PRE EXT
1396653279	2020-03-24 00:02:20	Buenos Aires provincia	high	woman	27	yes	no	11	5	6	27	2.2 PRE EXT
125462999	2020-03-23 23:56:41	CABA	high	woman	42	no	ideation	3	3	0	16	2.2 PRE EXT
2124203381	2020-03-24 00:18:04	Córdoba	intermediate	woman	28	no	no	3	1	2	21	2.2 PRE EXT
300027176	2020-03-24 00:35:23	CABA	high	woman	18	no	no	7	3	4	27	2.2 PRE EXT
503456958	2020-03-24 00:53:15	Córdoba	intermediate	woman	20	no	no	1	1	0	18	2.2 PRE EXT
963770563	2020-03-24 01:10:02	Buenos Aires provincia	high	woman	32	yes	no	3	3	0	17	2.2 PRE EXT
323401820	2020-03-24 01:26:53	CABA	high	woman	28	yes	ideation	12	6	6	46	2.2 PRE EXT
1150387915	2020-03-24 01:44:23	Córdoba	intermediate	woman	21	no	no	4	3	1	28	2.2 PRE EXT
64691057	2020-03-24 01:50:31	Córdoba	intermediate	woman	21	no	yes	7	4	3	37	2.2 PRE EXT
1184046156	2020-03-24 01:37:31	Córdoba	intermediate	woman	22	no	no	2	2	0	14	2.2 PRE EXT
1643249676	2020-03-24 01:42:56	Buenos Aires provincia	high	woman	23	no	no	5	4	1	33	2.2 PRE EXT
1650615098	2020-03-24 03:22:07	CABA	high	woman	20	no	ideation	0	0	0	18	2.2 PRE EXT
48933343	2020-03-24 01:41:20	Córdoba	intermediate	woman	30	no	no	4	3	1	25	2.2 PRE EXT
995037261	2020-03-24 01:46:53	Santa Cruz	intermediate	woman	24	yes	ideation	10	6	4	38	2.2 PRE EXT
1094169002	2020-03-24 01:44:51	Córdoba	intermediate	woman	25	no	no	3	1	2	20	2.2 PRE EXT
611188974	2020-03-24 01:46:48	Buenos Aires provincia	high	woman	21	no	ideation	10	6	4	36	2.2 PRE EXT
1315784750	2020-03-24 01:51:35	CABA	high	woman	20	no	no	2	1	1	31	2.2 PRE EXT
1962804878	2020-03-24 02:02:11	Córdoba	intermediate	woman	26	yes	no	9	6	3	24	2.2 PRE EXT
390997578	2020-03-24 01:57:32	Córdoba	intermediate	woman	23	no	yes	8	6	2	31	2.2 PRE EXT
2013081380	2020-03-24 01:59:39	Córdoba	intermediate	woman	22	no	no	6	4	2	23	2.2 PRE EXT
787903666	2020-03-24 02:11:47	Córdoba	intermediate	woman	23	no	ideation	5	4	1	23	2.2 PRE EXT
2050855483	2020-03-24 02:27:57	Córdoba	intermediate	woman	27	no	no	4	2	2	26	2.2 PRE EXT
1253809558	2020-03-24 02:18:45	Córdoba	intermediate	woman	21	yes	no	6	3	3	35	2.2 PRE EXT
2132976162	2020-03-24 02:23:27	Córdoba	intermediate	woman	20	no	ideation	7	3	4	30	2.2 PRE EXT
145702869	2020-03-24 02:26:46	Córdoba	intermediate	woman	21	no	ideation	9	4	5	34	2.2 PRE EXT
1774015052	2020-03-24 02:40:29	Córdoba	intermediate	woman	25	no	ideation	8	6	2	25	2.2 PRE EXT
1741761849	2020-03-24 02:38:58	Córdoba	intermediate	woman	20	yes	ideation	4	3	1	19	2.2 PRE EXT
148432425	2020-03-24 02:39:26	Córdoba	intermediate	woman	21	no	no	5	3	2	23	2.2 PRE EXT
821898979	2020-03-24 02:38:08	Córdoba	intermediate	woman	23	no	no	0	0	0	21	2.2 PRE EXT
1961090514	2020-03-24 02:57:25	Córdoba	intermediate	woman	21	no	yes	2	2	0	31	2.2 PRE EXT
2002659717	2020-03-24 03:10:48	Córdoba	intermediate	woman	20	yes	yes	11	6	5	41	2.2 PRE EXT
1422001318	2020-03-24 03:18:03	Salta	low	woman	27	no	ideation	6	3	3	25	2.2 PRE EXT
1272027723	2020-03-24 03:18:04	Buenos Aires provincia	high	woman	26	yes	yes	10	5	5	43	2.2 PRE EXT
823249277	2020-03-24 03:20:40	Córdoba	intermediate	woman	19	yes	ideation	8	4	4	43	2.2 PRE EXT
1151640727	2020-03-24 04:18:30	Córdoba	intermediate	woman	23	yes	ideation	9	5	4	41	2.2 PRE EXT
272623122	2020-03-24 03:59:28	Córdoba	intermediate	woman	27	no	ideation	11	6	5	39	2.2 PRE EXT
428419048	2020-03-24 04:53:10	Córdoba	intermediate	woman	22	yes	ideation	6	3	3	21	2.2 PRE EXT
1434779789	2020-03-24 04:21:48	Buenos Aires provincia	high	woman	20	yes	no	7	4	3	26	2.2 PRE EXT
1629808962	2020-03-24 04:47:48	Buenos Aires provincia	high	woman	20	no	yes	7	3	4	30	2.2 PRE EXT
1019203820	2020-03-24 04:50:37	Buenos Aires provincia	high	woman	20	no	no	6	4	2	25	2.2 PRE EXT
2002570084	2020-03-24 05:08:26	Buenos Aires provincia	high	woman	19	no	ideation	0	0	0	16	2.2 PRE EXT
1340872802	2020-03-24 08:04:30	Córdoba	intermediate	woman	28	yes	ideation	11	6	5	28	2.2 PRE EXT
926612629	2020-03-24 08:58:35	Córdoba	intermediate	woman	20	no	ideation	9	6	3	31	2.2 PRE EXT
2115733922	2020-03-24 09:18:43	Córdoba	intermediate	woman	23	no	no	1	1	0	18	2.2 PRE EXT
599066449	2020-03-24 09:16:44	Córdoba	intermediate	woman	21	no	ideation	11	5	6	37	2.2 PRE EXT
1013613160	2020-03-24 09:28:05	Buenos Aires provincia	high	woman	25	yes	yes	12	6	6	45	2.2 PRE EXT
1669205702	2020-03-24 09:29:27	Córdoba	intermediate	woman	25	yes	ideation	2	2	0	29	2.2 PRE EXT
1522939281	2020-03-24 09:41:22	Córdoba	intermediate	woman	30	no	no	5	4	1	34	2.2 PRE EXT
121951149	2020-03-24 10:05:21	Salta	low	woman	29	no	no	7	5	2	27	2.2 PRE EXT
1665671846	2020-03-24 10:18:01	Buenos Aires provincia	high	woman	44	no	no	0	0	0	11	2.2 PRE EXT
1778210826	2020-03-24 10:13:25	Córdoba	intermediate	woman	31	no	ideation	1	1	0	18	2.2 PRE EXT
1510868256	2020-03-24 10:15:46	CABA	high	woman	20	no	ideation	1	1	0	18	2.2 PRE EXT
233090210	2020-03-24 10:41:05	Buenos Aires provincia	high	woman	44	no	ideation	4	2	2	36	2.2 PRE EXT
690958274	2020-03-24 10:46:05	Salta	low	woman	20	no	no	4	1	3	17	2.2 PRE EXT
513199478	2020-03-24 11:20:15	Córdoba	intermediate	woman	19	no	no	1	1	0	13	2.2 PRE EXT
758182744	2020-03-24 11:22:08	Córdoba	intermediate	woman	43	yes	ideation	11	5	6	32	2.2 PRE EXT
1736266919	2020-03-24 11:30:00	Córdoba	intermediate	woman	27	no	ideation	3	1	2	35	2.2 PRE EXT
2119150193	2020-03-24 11:25:21	Buenos Aires provincia	high	woman	30	no	no	1	1	0	14	2.2 PRE EXT
1963975154	2020-03-24 11:44:41	Buenos Aires provincia	high	woman	19	no	no	4	3	1	34	2.2 PRE EXT
773863680	2020-03-24 11:50:42	Salta	low	woman	28	yes	ideation	11	6	5	38	2.2 PRE EXT
1958349053	2020-03-24 11:56:09	Córdoba	intermediate	woman	24	yes	no	4	3	1	27	2.2 PRE EXT
460967278	2020-03-24 12:11:57	Buenos Aires provincia	high	woman	19	no	ideation	4	3	1	29	2.2 PRE EXT
1999600407	2020-03-24 12:26:34	Salta	low	woman	19	no	ideation	3	2	1	19	2.2 PRE EXT
794768547	2020-03-24 12:20:15	Salta	low	woman	19	no	no	2	1	1	21	2.2 PRE EXT
866012854	2020-03-24 12:43:55	Buenos Aires provincia	high	woman	19	no	ideation	3	3	0	20	2.2 PRE EXT
1206800872	2020-03-24 12:54:36	Buenos Aires provincia	high	woman	20	no	ideation	6	3	3	26	2.2 PRE EXT
67785183	2020-03-24 13:16:19	Buenos Aires provincia	high	woman	18	no	no	7	4	3	35	2.2 PRE EXT
1390183229	2020-03-24 13:33:01	Buenos Aires provincia	high	woman	37	no	ideation	2	2	0	14	2.2 PRE EXT
22429463	2020-03-24 13:10:00	Córdoba	intermediate	woman	20	no	no	8	5	3	26	2.2 PRE EXT
1780637340	2020-03-24 13:44:38	Córdoba	intermediate	woman	23	yes	yes	7	3	4	28	2.2 PRE EXT
963132845	2020-03-24 13:51:51	CABA	high	woman	27	no	no	7	3	4	27	2.2 PRE EXT
591061210	2020-03-24 14:17:18	Salta	low	woman	26	no	no	7	5	2	24	2.2 PRE EXT
503252668	2020-03-24 14:12:02	Salta	low	woman	22	no	yes	4	3	1	23	2.2 PRE EXT
1883811067	2020-03-24 14:31:59	Buenos Aires provincia	high	woman	19	no	no	0	0	0	14	2.2 PRE EXT
1878053060	2020-03-24 14:39:31	Salta	low	woman	25	no	no	0	0	0	10	2.2 PRE EXT
967736777	2020-03-24 14:51:02	Buenos Aires provincia	high	woman	24	yes	ideation	6	4	2	24	2.2 PRE EXT
254818149	2020-03-24 14:49:52	Buenos Aires provincia	high	woman	22	yes	ideation	7	4	3	31	2.2 PRE EXT
316842300	2020-03-24 15:02:51	Córdoba	intermediate	woman	20	no	no	2	1	1	17	2.2 PRE EXT
1113783510	2020-03-24 15:29:55	CABA	high	woman	23	no	no	5	4	1	22	2.2 PRE EXT
303441643	2020-03-24 15:26:12	Córdoba	intermediate	woman	22	no	ideation	3	0	3	25	2.2 PRE EXT
339417128	2020-03-24 15:33:53	Buenos Aires provincia	high	woman	24	yes	yes	9	6	3	34	2.2 PRE EXT
954168611	2020-03-24 15:55:41	CABA	high	woman	19	no	ideation	2	2	0	18	2.2 PRE EXT
383933518	2020-03-24 16:09:15	Córdoba	intermediate	woman	21	yes	no	3	1	2	21	2.2 PRE EXT
643646487	2020-03-24 18:23:19	CABA	high	woman	23	no	no	6	4	2	33	2.2 PRE EXT
956174090	2020-03-24 17:15:51	Salta	low	woman	34	yes	yes	11	5	6	42	2.2 PRE EXT
1712860347	2020-03-24 16:51:26	Córdoba	intermediate	woman	19	no	ideation	8	5	3	34	2.2 PRE EXT
1626476478	2020-03-24 17:04:56	Buenos Aires provincia	high	woman	20	no	ideation	9	5	4	30	2.2 PRE EXT
1847519804	2020-03-24 17:19:22	Buenos Aires provincia	high	woman	21	yes	ideation	4	1	3	23	2.2 PRE EXT
1096610606	2020-03-24 17:32:15	Córdoba	intermediate	woman	23	no	no	9	4	5	23	2.2 PRE EXT
1503837967	2020-03-24 17:38:23	Salta	low	woman	22	yes	yes	10	5	5	42	2.2 PRE EXT
2021059146	2020-03-24 17:50:31	Córdoba	intermediate	woman	23	yes	no	3	2	1	29	2.2 PRE EXT
684572587	2020-03-24 18:06:10	Córdoba	intermediate	woman	21	no	no	2	2	0	13	2.2 PRE EXT
1857378493	2020-03-24 18:17:33	Salta	low	woman	23	yes	no	5	4	1	28	2.2 PRE EXT
1163961119	2020-03-24 18:06:12	CABA	high	woman	22	no	no	2	2	0	12	2.2 PRE EXT
354173403	2020-03-24 18:24:51	Córdoba	intermediate	woman	21	yes	ideation	12	6	6	39	2.2 PRE EXT
1762420549	2020-03-24 18:18:43	Salta	low	woman	23	no	ideation	2	2	0	37	2.2 PRE EXT
1149793953	2020-03-24 18:54:35	Córdoba	intermediate	woman	21	no	no	0	0	0	10	2.2 PRE EXT
774179577	2020-03-24 18:54:18	Córdoba	intermediate	woman	22	yes	yes	8	4	4	33	2.2 PRE EXT
190376017	2020-03-24 19:18:57	Buenos Aires provincia	high	woman	25	yes	ideation	7	3	4	31	2.2 PRE EXT
1746714972	2020-03-24 19:46:13	Córdoba	intermediate	woman	19	no	ideation	12	6	6	37	2.2 PRE EXT
633539230	2020-03-24 20:51:21	Buenos Aires provincia	high	woman	20	no	ideation	0	0	0	14	2.2 PRE EXT
812030243	2020-03-24 20:51:44	Salta	low	woman	20	no	ideation	5	5	0	34	2.2 PRE EXT
651522486	2020-03-24 21:03:32	Buenos Aires provincia	high	woman	20	no	no	2	2	0	13	2.2 PRE EXT
1208393117	2020-03-24 21:17:19	Buenos Aires provincia	high	woman	20	no	ideation	5	3	2	15	2.2 PRE EXT
2023285460	2020-03-24 21:21:08	Buenos Aires provincia	high	woman	20	no	no	9	5	4	31	2.2 PRE EXT
225886985	2020-03-24 21:41:54	Córdoba	intermediate	woman	21	no	no	5	3	2	17	2.2 PRE EXT
1481249667	2020-03-24 21:46:47	Buenos Aires provincia	high	woman	20	no	no	7	3	4	27	2.2 PRE EXT
861430809	2020-03-24 22:14:52	Tierra del Fuego	high	woman	20	yes	ideation	4	1	3	27	2.2 PRE EXT
1891694864	2020-03-24 22:46:57	CABA	high	woman	29	yes	no	5	3	2	18	2.2 PRE EXT
1189965133	2020-03-24 23:26:50	Buenos Aires provincia	high	woman	22	no	ideation	3	2	1	34	2.2 PRE EXT
1220635469	2020-03-24 23:25:27	Salta	low	woman	27	no	no	2	1	1	22	2.2 PRE EXT
704784087	2020-03-24 23:30:08	Salta	low	woman	23	no	ideation	9	4	5	35	2.2 PRE EXT
1170005815	2020-03-24 23:59:51	Tierra del Fuego	high	woman	20	no	no	3	2	1	18	2.2 PRE EXT
1155534078	2020-03-24 23:35:37	Córdoba	intermediate	woman	23	yes	ideation	8	3	5	25	2.2 PRE EXT
1833071981	2020-03-25 00:00:19	Córdoba	intermediate	woman	23	no	no	4	3	1	19	2.2 PRE EXT
319852811	2020-03-25 00:06:40	Córdoba	intermediate	woman	23	no	ideation	6	4	2	29	2.2 PRE EXT
2141829635	2020-03-25 00:31:30	Córdoba	intermediate	woman	23	no	no	7	4	3	27	2.2 PRE EXT
1714338105	2020-03-25 00:35:41	Jujuy	low	woman	22	no	no	2	2	0	14	2.2 PRE EXT
1832863910	2020-03-25 00:33:11	Jujuy	low	woman	24	no	no	5	5	0	19	2.2 PRE EXT
1771722634	2020-03-25 00:40:52	Corrientes	low	woman	21	no	no	5	3	2	15	2.2 PRE EXT
447908862	2020-03-25 00:50:49	Buenos Aires provincia	high	woman	24	yes	no	7	3	4	14	2.2 PRE EXT
995900678	2020-03-25 01:09:52	Buenos Aires provincia	high	woman	22	yes	ideation	8	4	4	31	2.2 PRE EXT
1042587328	2020-03-25 01:17:58	Córdoba	intermediate	woman	23	no	ideation	3	2	1	19	2.2 PRE EXT
19360299	2020-03-25 01:18:24	Córdoba	intermediate	woman	23	no	no	5	5	0	21	2.2 PRE EXT
1288492859	2020-03-25 01:21:12	Córdoba	intermediate	woman	19	no	ideation	8	5	3	37	2.2 PRE EXT
1828557484	2020-03-25 02:48:11	Buenos Aires provincia	high	woman	23	yes	no	8	5	3	35	2.2 PRE EXT
226018487	2020-03-25 03:24:07	Córdoba	intermediate	woman	22	yes	no	5	4	1	17	2.2 PRE EXT
1574500314	2020-03-25 03:33:38	CABA	high	woman	19	no	no	10	5	5	30	2.2 PRE EXT
681443613	2020-03-25 04:08:03	Buenos Aires provincia	high	woman	19	yes	ideation	7	3	4	30	2.2 PRE EXT
1944998742	2020-03-25 07:05:44	CABA	high	woman	35	yes	no	1	1	0	12	2.2 PRE EXT
576606462	2020-03-25 08:58:46	Córdoba	intermediate	woman	22	yes	yes	5	4	1	33	2.2 PRE EXT
1361444044	2020-03-25 11:10:20	CABA	high	woman	21	no	no	4	4	0	23	2.2 PRE EXT
801194079	2020-03-25 12:40:44	Córdoba	intermediate	woman	23	no	no	0	0	0	16	2.2 PRE EXT
2062026469	2020-03-25 14:00:35	CABA	high	woman	22	no	ideation	2	2	0	18	2.2 PRE EXT
180382863	2020-03-25 13:34:01	Córdoba	intermediate	woman	23	yes	no	4	2	2	28	2.2 PRE EXT
2009307504	2020-03-25 13:31:19	Córdoba	intermediate	woman	23	no	no	0	0	0	11	2.2 PRE EXT
1711848185	2020-03-25 13:41:17	Buenos Aires provincia	high	woman	23	no	no	2	2	0	15	2.2 PRE EXT
1167121134	2020-03-25 14:01:11	Córdoba	intermediate	woman	20	no	no	10	6	4	33	2.2 PRE EXT
823766925	2020-03-25 14:13:29	Córdoba	intermediate	woman	18	no	no	1	1	0	20	2.2 PRE EXT
1523475988	2020-03-25 15:59:07	Córdoba	intermediate	woman	19	no	no	7	3	4	31	2.2 PRE EXT
644853942	2020-03-25 14:59:27	Córdoba	intermediate	woman	22	yes	no	6	6	0	24	2.2 PRE EXT
1171800699	2020-03-25 14:56:28	Córdoba	intermediate	woman	46	yes	yes	0	0	0	16	2.2 PRE EXT
1203417897	2020-03-25 15:06:09	Córdoba	intermediate	woman	27	no	ideation	2	0	2	37	2.2 PRE EXT
674947395	2020-03-25 15:27:39	Salta	low	woman	27	no	no	4	4	0	19	2.2 PRE EXT
1717916606	2020-03-25 15:34:02	Buenos Aires provincia	high	woman	19	yes	ideation	8	3	5	30	2.2 PRE EXT
1527687639	2020-03-25 16:00:42	Córdoba	intermediate	woman	23	yes	yes	6	3	3	40	2.2 PRE EXT
2116716888	2020-03-25 16:13:54	Buenos Aires provincia	high	woman	27	no	no	7	6	1	26	2.2 PRE EXT
51095434	2020-03-25 16:12:03	Salta	low	woman	23	no	ideation	10	5	5	36	2.2 PRE EXT
1410287882	2020-03-25 17:03:03	Córdoba	intermediate	woman	26	yes	no	3	2	1	20	2.2 PRE EXT
654005231	2020-03-25 18:24:22	CABA	high	woman	24	yes	yes	3	3	0	23	2.2 PRE EXT
1263896845	2020-03-25 19:35:03	Salta	low	woman	22	no	no	6	4	2	30	2.2 PRE EXT
1440534096	2020-03-25 20:00:48	CABA	high	woman	23	no	ideation	11	5	6	35	2.2 PRE EXT
1649072391	2020-03-25 20:37:56	Tierra del Fuego	high	woman	25	yes	no	2	2	0	21	2.2 PRE EXT
1711560007	2020-03-25 21:28:49	CABA	high	woman	19	no	no	3	2	1	24	2.2 PRE EXT
1704151737	2020-03-25 21:42:21	Buenos Aires provincia	high	woman	18	no	no	2	1	1	24	2.2 PRE EXT
1889301838	2020-03-26 15:46:33	Buenos Aires provincia	high	woman	24	no	no	8	6	2	27	2.2 PRE EXT
144842175	2020-03-25 22:09:21	Buenos Aires provincia	high	woman	35	no	yes	0	0	0	13	2.2 PRE EXT
1377227216	2020-03-25 23:12:16	Buenos Aires provincia	high	woman	26	no	ideation	5	4	1	38	2.2 PRE EXT
480568934	2020-03-25 23:14:49	Córdoba	intermediate	woman	25	no	ideation	9	6	3	27	2.2 PRE EXT
1584059197	2020-03-25 23:20:53	Córdoba	intermediate	woman	20	no	no	3	3	0	30	2.2 PRE EXT
21937718	2020-03-25 23:38:22	Córdoba	intermediate	woman	24	no	ideation	6	3	3	25	2.2 PRE EXT
416234988	2020-03-25 23:24:25	Córdoba	intermediate	woman	21	no	no	10	6	4	22	2.2 PRE EXT
601105362	2020-03-25 23:50:32	Córdoba	intermediate	woman	21	no	no	2	1	1	12	2.2 PRE EXT
265799769	2020-03-25 23:34:59	Córdoba	intermediate	woman	24	yes	no	9	4	5	38	2.2 PRE EXT
611446374	2020-03-25 23:28:34	Córdoba	intermediate	woman	22	yes	no	5	3	2	22	2.2 PRE EXT
2077592412	2020-03-25 23:40:03	Córdoba	intermediate	woman	25	no	ideation	5	2	3	30	2.2 PRE EXT
871819860	2020-03-25 23:36:25	Córdoba	intermediate	woman	19	no	no	8	5	3	24	2.2 PRE EXT
1140872703	2020-03-25 23:46:12	Córdoba	intermediate	woman	22	no	ideation	8	4	4	36	2.2 PRE EXT
1121409952	2020-03-25 23:51:13	Buenos Aires provincia	high	woman	21	no	ideation	7	2	5	25	2.2 PRE EXT
1940989465	2020-03-25 23:54:57	Salta	low	woman	23	no	ideation	1	1	0	16	2.2 PRE EXT
1802827236	2020-03-25 23:57:00	Córdoba	intermediate	woman	24	yes	ideation	7	4	3	30	2.2 PRE EXT
1234174347	2020-03-26 00:13:04	Córdoba	intermediate	woman	26	no	no	5	1	4	13	2.2 PRE EXT
1019207413	2020-03-25 23:51:52	Córdoba	intermediate	woman	24	no	ideation	9	5	4	26	2.2 PRE EXT
1271884268	2020-03-25 23:52:17	Córdoba	intermediate	woman	23	no	no	3	2	1	20	2.2 PRE EXT
1840328037	2020-03-25 23:59:36	Córdoba	intermediate	woman	21	no	no	5	3	2	28	2.2 PRE EXT
1149755457	2020-03-26 00:18:25	Córdoba	intermediate	woman	21	no	no	5	2	3	17	2.2 PRE EXT
1519470596	2020-03-26 00:41:47	Salta	low	woman	23	yes	ideation	10	5	5	31	2.2 PRE EXT
778595373	2020-03-26 00:50:02	Córdoba	intermediate	woman	21	no	ideation	12	6	6	45	2.2 PRE EXT
1161114420	2020-03-26 00:49:53	Córdoba	intermediate	woman	24	no	ideation	3	2	1	33	2.2 PRE EXT
1772692230	2020-03-26 00:40:36	Córdoba	intermediate	woman	22	yes	yes	12	6	6	44	2.2 PRE EXT
1471292467	2020-03-26 00:37:19	Córdoba	intermediate	woman	22	no	no	9	5	4	31	2.2 PRE EXT
714327055	2020-03-26 00:33:52	Córdoba	intermediate	woman	21	no	no	11	5	6	29	2.2 PRE EXT
1332476852	2020-03-26 01:22:15	Córdoba	intermediate	woman	22	no	no	2	1	1	19	2.2 PRE EXT
1512338751	2020-03-26 00:59:09	Córdoba	intermediate	woman	20	no	ideation	6	3	3	35	2.2 PRE EXT
653525541	2020-03-26 01:41:38	CABA	high	woman	44	no	no	10	6	4	26	2.2 PRE EXT
8691483	2020-03-26 01:22:45	Buenos Aires provincia	high	woman	19	no	no	8	5	3	36	2.2 PRE EXT
1350775001	2020-03-26 01:26:24	Córdoba	intermediate	woman	24	yes	no	7	3	4	18	2.2 PRE EXT
1848153054	2020-03-26 01:39:11	Buenos Aires provincia	high	woman	22	no	ideation	8	4	4	36	2.2 PRE EXT
582045697	2020-03-26 02:07:51	Buenos Aires provincia	high	woman	19	no	no	4	2	2	34	2.2 PRE EXT
1930099729	2020-03-26 02:38:09	Córdoba	intermediate	woman	21	no	no	2	1	1	25	2.2 PRE EXT
1905636445	2020-03-26 18:42:57	Córdoba	intermediate	woman	20	no	no	10	6	4	28	2.2 PRE EXT
632367004	2020-03-26 06:34:40	Córdoba	intermediate	woman	25	no	yes	6	2	4	31	2.2 PRE EXT
849325596	2020-03-26 09:36:43	Córdoba	intermediate	woman	21	yes	yes	9	4	5	36	2.2 PRE EXT
1744386630	2020-03-26 10:13:36	Salta	low	woman	27	no	no	2	2	0	33	2.2 PRE EXT
435616553	2020-03-26 11:31:39	CABA	high	woman	20	no	no	9	5	4	27	2.2 PRE EXT
1702805814	2020-03-26 11:49:58	Córdoba	intermediate	woman	20	no	ideation	11	5	6	37	2.2 PRE EXT
328784476	2020-03-26 12:14:14	Córdoba	intermediate	woman	22	no	ideation	5	3	2	21	2.2 PRE EXT
660902815	2020-03-26 12:13:16	Córdoba	intermediate	woman	23	no	no	5	4	1	23	2.2 PRE EXT
495210407	2020-03-26 12:24:46	Córdoba	intermediate	woman	22	no	no	4	4	0	25	2.2 PRE EXT
1794852068	2020-03-26 12:19:08	Córdoba	intermediate	woman	23	no	ideation	0	0	0	28	2.2 PRE EXT
826832392	2020-03-26 12:13:41	Córdoba	intermediate	woman	22	no	no	7	3	4	24	2.2 PRE EXT
2112733928	2020-03-26 12:25:37	Tierra del Fuego	high	woman	21	no	no	12	6	6	38	2.2 PRE EXT
1643691352	2020-03-26 12:22:06	Tierra del Fuego	high	woman	20	no	no	2	2	0	13	2.2 PRE EXT
958639177	2020-03-26 12:36:25	Tierra del Fuego	high	woman	20	no	ideation	4	2	2	32	2.2 PRE EXT
1774550264	2020-03-26 12:39:15	Córdoba	intermediate	woman	27	no	ideation	1	0	1	34	2.2 PRE EXT
396244245	2020-03-26 12:38:01	Córdoba	intermediate	woman	23	yes	no	6	3	3	29	2.2 PRE EXT
1073038039	2020-03-26 12:41:28	Córdoba	intermediate	woman	23	yes	ideation	3	3	0	35	2.2 PRE EXT
1685485745	2020-03-26 13:19:07	Córdoba	intermediate	woman	21	no	ideation	7	4	3	23	2.2 PRE EXT
1484013708	2020-03-26 13:14:21	Buenos Aires provincia	high	woman	23	no	no	3	2	1	13	2.2 PRE EXT
15044227	2020-03-26 13:48:14	Córdoba	intermediate	woman	20	no	yes	2	1	1	26	2.2 PRE EXT
350077046	2020-03-26 13:53:23	Córdoba	intermediate	woman	27	yes	ideation	5	1	4	33	2.2 PRE EXT
1023078824	2020-03-26 14:21:40	Salta	low	woman	25	no	ideation	10	6	4	26	2.2 PRE EXT
1908597100	2020-03-26 14:06:30	Córdoba	intermediate	woman	21	no	no	3	2	1	17	2.2 PRE EXT
1597900855	2020-03-26 14:30:07	Córdoba	intermediate	woman	20	no	no	1	1	0	16	2.2 PRE EXT
772254762	2020-03-26 14:46:36	CABA	high	woman	26	no	ideation	1	1	0	22	2.2 PRE EXT
1910594897	2020-03-26 14:56:35	CABA	high	woman	21	no	no	3	1	2	18	2.2 PRE EXT
597190541	2020-03-26 15:06:34	Córdoba	intermediate	woman	21	no	no	10	4	6	25	2.2 PRE EXT
415664287	2020-03-26 15:12:35	CABA	high	woman	21	no	no	2	1	1	15	2.2 PRE EXT
1170769140	2020-03-26 15:20:44	CABA	high	woman	21	no	no	3	1	2	15	2.2 PRE EXT
640655928	2020-03-26 15:16:28	CABA	high	woman	20	yes	ideation	8	5	3	22	2.2 PRE EXT
2044107094	2020-03-26 15:37:46	Buenos Aires provincia	high	woman	21	no	no	4	4	0	18	2.2 PRE EXT
1819757264	2020-03-26 15:49:25	Buenos Aires provincia	high	woman	18	yes	yes	1	0	1	27	2.2 PRE EXT
71749154	2020-03-26 16:06:45	CABA	high	woman	20	no	no	4	1	3	24	2.2 PRE EXT
197903760	2020-03-26 16:17:13	Buenos Aires provincia	high	woman	18	no	ideation	8	4	4	34	2.2 PRE EXT
1408088202	2020-03-26 17:03:09	Buenos Aires provincia	high	woman	21	no	no	3	1	2	22	2.2 PRE EXT
894246006	2020-03-26 17:14:29	Córdoba	intermediate	woman	22	no	no	6	4	2	21	2.2 PRE EXT
847325138	2020-03-26 18:35:44	Buenos Aires provincia	high	woman	24	no	no	1	1	0	17	2.2 PRE EXT
1071985433	2020-03-26 19:01:25	Córdoba	intermediate	woman	23	no	no	1	0	1	20	2.2 PRE EXT
305914539	2020-03-26 19:29:10	CABA	high	woman	23	no	no	1	0	1	16	2.2 PRE EXT
2141524203	2020-03-26 19:51:44	CABA	high	woman	23	no	no	1	1	0	24	2.2 PRE EXT
1349566502	2020-03-26 19:53:16	Buenos Aires provincia	high	woman	23	yes	no	5	3	2	22	2.2 PRE EXT
834826193	2020-03-26 20:18:20	Buenos Aires provincia	high	woman	24	yes	yes	9	4	5	34	2.2 PRE EXT
163519021	2020-03-26 20:16:14	Córdoba	intermediate	woman	20	no	no	3	2	1	17	2.2 PRE EXT
763867589	2020-03-26 20:27:57	Córdoba	intermediate	woman	21	no	no	2	1	1	20	2.2 PRE EXT
403591274	2020-03-26 20:24:26	Córdoba	intermediate	woman	20	yes	ideation	8	3	5	38	2.2 PRE EXT
351167030	2020-03-26 20:39:32	Córdoba	intermediate	woman	18	no	yes	2	2	0	18	2.2 PRE EXT
893614518	2020-03-26 20:40:53	Córdoba	intermediate	woman	21	no	no	5	2	3	21	2.2 PRE EXT
267499631	2020-03-26 20:43:44	Buenos Aires provincia	high	woman	23	no	no	5	3	2	34	2.2 PRE EXT
981188298	2020-03-26 20:44:30	Buenos Aires provincia	high	woman	24	no	yes	7	4	3	30	2.2 PRE EXT
1989845184	2020-03-26 20:44:16	Córdoba	intermediate	woman	20	no	no	11	6	5	38	2.2 PRE EXT
2043738186	2020-03-26 20:51:40	Salta	low	woman	24	yes	yes	10	6	4	35	2.2 PRE EXT
230584102	2020-03-26 21:49:47	Córdoba	intermediate	woman	20	no	no	3	1	2	43	2.2 PRE EXT
1681609985	2020-03-26 22:52:59	Córdoba	intermediate	woman	21	no	no	5	3	2	19	2.2 PRE EXT
2051503942	2020-03-26 22:19:07	Córdoba	intermediate	woman	21	no	no	5	2	3	25	2.2 PRE EXT
1171231046	2020-03-26 22:27:25	Buenos Aires provincia	high	woman	24	yes	ideation	5	3	2	26	2.2 PRE EXT
809754100	2020-03-26 22:30:02	Córdoba	intermediate	woman	21	no	no	3	1	2	16	2.2 PRE EXT
173930115	2020-03-26 22:59:51	Buenos Aires provincia	high	woman	25	no	no	8	3	5	23	2.2 PRE EXT
306892530	2020-03-26 22:42:48	Córdoba	intermediate	woman	26	no	no	4	3	1	17	2.2 PRE EXT
725506081	2020-03-26 22:55:30	Córdoba	intermediate	woman	20	no	no	4	2	2	20	2.2 PRE EXT
1431495481	2020-03-26 23:22:43	Córdoba	intermediate	woman	20	no	ideation	1	1	0	24	2.2 PRE EXT
208486668	2020-03-27 00:12:39	CABA	high	woman	59	yes	ideation	0	0	0	20	2.2 PRE EXT
1012979302	2020-03-27 00:18:26	Córdoba	intermediate	woman	20	no	ideation	8	4	4	34	2.2 PRE EXT
1812177527	2020-03-27 01:05:19	Jujuy	low	woman	22	no	ideation	7	3	4	30	2.2 PRE EXT
1708014450	2020-03-27 01:10:08	Buenos Aires provincia	high	woman	18	yes	no	0	0	0	13	2.2 PRE EXT
2083200903	2020-03-27 01:07:58	Córdoba	intermediate	woman	18	no	no	2	1	1	13	2.2 PRE EXT
1192708835	2020-03-27 01:15:47	Buenos Aires provincia	high	woman	18	no	no	6	4	2	27	2.2 PRE EXT
853148996	2020-03-27 01:13:48	Salta	low	woman	22	no	ideation	5	3	2	31	2.2 PRE EXT
375384035	2020-03-27 01:41:39	Salta	low	woman	18	no	no	1	1	0	14	2.2 PRE EXT
1748146351	2020-03-27 02:07:18	Salta	low	woman	29	no	no	2	2	0	24	2.2 PRE EXT
2147330365	2020-03-27 05:17:37	Córdoba	intermediate	woman	21	no	ideation	10	6	4	33	2.2 PRE EXT
1519632443	2020-03-27 09:12:59	Jujuy	low	woman	19	no	ideation	12	6	6	32	2.2 PRE EXT
485699898	2020-03-27 09:41:18	Jujuy	low	woman	24	no	ideation	4	3	1	21	2.2 PRE EXT
689377736	2020-03-27 10:04:12	Buenos Aires provincia	high	woman	26	yes	ideation	0	0	0	26	2.2 PRE EXT
1004877859	2020-03-27 10:56:00	Córdoba	intermediate	woman	24	no	ideation	1	1	0	20	2.2 PRE EXT
1878022453	2020-03-27 10:58:25	CABA	high	woman	25	no	no	4	3	1	28	2.2 PRE EXT
1757862317	2020-03-27 11:09:56	Córdoba	intermediate	woman	21	no	ideation	6	3	3	32	2.2 PRE EXT
611066947	2020-03-27 11:20:12	CABA	high	woman	22	yes	ideation	12	6	6	42	2.2 PRE EXT
280118768	2020-03-27 11:16:32	Buenos Aires provincia	high	woman	27	yes	yes	9	5	4	43	2.2 PRE EXT
559571989	2020-03-27 11:23:48	CABA	high	woman	37	no	no	12	6	6	40	2.2 PRE EXT
1134408221	2020-03-27 11:22:05	CABA	high	woman	22	no	no	2	1	1	25	2.2 PRE EXT
1051426380	2020-03-27 11:43:29	Buenos Aires provincia	high	woman	31	no	no	4	4	0	25	2.2 PRE EXT
574378208	2020-03-27 11:39:27	CABA	high	woman	19	no	ideation	8	4	4	33	2.2 PRE EXT
1179962677	2020-03-27 11:41:10	CABA	high	woman	19	yes	ideation	6	3	3	30	2.2 PRE EXT
1379606860	2020-03-27 12:20:03	Buenos Aires provincia	high	woman	20	no	no	1	1	0	18	2.2 PRE EXT
1444239524	2020-03-27 12:34:13	Córdoba	intermediate	woman	30	no	ideation	4	2	2	20	2.2 PRE EXT
871356849	2020-03-27 12:22:44	Buenos Aires provincia	high	woman	26	no	no	6	3	3	23	2.2 PRE EXT
1625444913	2020-03-27 12:29:09	Córdoba	intermediate	woman	30	no	no	5	5	0	34	2.2 PRE EXT
671859635	2020-03-27 13:03:59	Buenos Aires provincia	high	woman	19	no	ideation	4	4	0	23	2.2 PRE EXT
1326077114	2020-03-27 14:41:17	CABA	high	woman	26	yes	yes	3	2	1	27	2.2 PRE EXT
928053702	2020-03-27 14:24:24	CABA	high	woman	28	yes	yes	0	0	0	17	2.2 PRE EXT
1532691083	2020-03-27 14:28:18	CABA	high	woman	24	no	ideation	6	3	3	32	2.2 PRE EXT
1552549651	2020-03-27 14:50:30	Salta	low	woman	22	no	no	3	0	3	24	2.2 PRE EXT
109252961	2020-03-27 15:37:21	Salta	low	woman	24	no	yes	3	3	0	28	2.2 PRE EXT
1278737474	2020-03-27 15:06:21	CABA	high	woman	19	no	no	3	2	1	25	2.2 PRE EXT
500687519	2020-03-27 16:19:45	CABA	high	woman	29	yes	no	12	6	6	33	2.2 PRE EXT
748608797	2020-03-27 17:06:50	CABA	high	woman	25	no	ideation	10	6	4	37	2.2 PRE EXT
2077767786	2020-03-27 17:31:32	Buenos Aires provincia	high	woman	23	yes	ideation	3	1	2	36	2.2 PRE EXT
829153263	2020-03-27 18:37:35	CABA	high	woman	20	yes	yes	8	5	3	46	2.2 PRE EXT
1769984151	2020-03-27 19:07:38	Salta	low	woman	21	yes	yes	7	4	3	30	2.2 PRE EXT
1896101824	2020-03-27 19:35:53	Buenos Aires provincia	high	woman	19	no	no	7	5	2	24	2.2 PRE EXT
1673875703	2020-03-27 20:16:14	Salta	low	woman	21	no	ideation	7	3	4	34	2.2 PRE EXT
1115102563	2020-03-27 20:16:43	Salta	low	woman	22	no	no	8	5	3	20	2.2 PRE EXT
1203846543	2020-03-27 20:37:13	Córdoba	intermediate	woman	20	no	no	5	4	1	19	2.2 PRE EXT
294044524	2020-03-27 20:41:25	Salta	low	woman	20	no	ideation	4	4	0	21	2.2 PRE EXT
1080653132	2020-03-27 20:51:05	Córdoba	intermediate	woman	21	yes	no	1	1	0	17	2.2 PRE EXT
1921365239	2020-03-27 21:04:55	Córdoba	intermediate	woman	21	no	no	3	3	0	13	2.2 PRE EXT
1420965988	2020-03-28 12:27:36	Córdoba	intermediate	woman	23	no	no	0	0	0	27	2.2 PRE EXT
30534274	2020-03-27 21:35:42	Buenos Aires provincia	high	woman	19	no	no	0	0	0	15	2.2 PRE EXT
32431796	2020-03-27 21:52:02	Salta	low	woman	24	no	no	11	6	5	31	2.2 PRE EXT
2019740313	2020-03-27 21:57:52	Buenos Aires provincia	high	woman	20	no	no	1	1	0	15	2.2 PRE EXT
1083192715	2020-03-27 22:36:38	Salta	low	woman	29	yes	no	7	4	3	27	2.2 PRE EXT
1660402190	2020-03-27 23:24:12	Buenos Aires provincia	high	woman	24	no	no	2	1	1	13	2.2 PRE EXT
1581148706	2020-03-27 23:54:23	Buenos Aires provincia	high	woman	31	no	no	4	4	0	19	2.2 PRE EXT
1867328103	2020-03-28 00:20:05	CABA	high	woman	29	no	no	3	3	0	18	2.2 PRE EXT
2037688887	2020-03-28 00:41:46	Buenos Aires provincia	high	woman	22	no	ideation	8	4	4	27	2.2 PRE EXT
1481573884	2020-03-28 01:08:28	Buenos Aires provincia	high	woman	24	no	no	6	5	1	22	2.2 PRE EXT
1047664605	2020-03-28 01:35:28	Córdoba	intermediate	woman	21	no	no	0	0	0	14	2.2 PRE EXT
1386416909	2020-03-28 02:14:07	Salta	low	woman	23	no	no	8	5	3	29	2.2 PRE EXT
795901346	2020-03-28 03:02:35	CABA	high	woman	20	yes	no	9	5	4	31	2.2 PRE EXT
1265544857	2020-03-28 03:03:39	Buenos Aires provincia	high	woman	23	no	no	9	5	4	26	2.2 PRE EXT
562951432	2020-03-28 10:46:46	CABA	high	woman	26	yes	no	4	2	2	33	2.2 PRE EXT
173127459	2020-03-28 11:25:49	Buenos Aires provincia	high	woman	22	no	no	4	4	0	27	2.2 PRE EXT
792849439	2020-03-28 12:21:23	Buenos Aires provincia	high	woman	19	yes	ideation	4	3	1	27	2.2 PRE EXT
1229252943	2020-03-28 12:27:22	Córdoba	intermediate	woman	24	no	ideation	4	4	0	20	2.2 PRE EXT
1150702850	2020-03-28 12:41:05	Córdoba	intermediate	woman	21	no	no	3	1	2	13	2.2 PRE EXT
97517194	2020-03-28 12:58:54	CABA	high	woman	20	yes	ideation	3	2	1	22	2.2 PRE EXT
1826758739	2020-03-28 13:18:39	Córdoba	intermediate	woman	30	no	no	6	5	1	31	2.2 PRE EXT
1013843636	2020-03-28 14:36:19	Córdoba	intermediate	woman	32	yes	no	4	4	0	15	2.2 PRE EXT
1645842676	2020-03-28 15:07:42	Tierra del Fuego	high	woman	24	no	ideation	10	5	5	32	2.2 PRE EXT
2104013129	2020-03-28 14:52:54	CABA	high	woman	40	no	ideation	9	4	5	37	2.2 PRE EXT
954754336	2020-03-28 16:28:21	Salta	low	woman	24	no	ideation	12	6	6	31	2.2 PRE EXT
1882344809	2020-03-28 18:06:51	Buenos Aires provincia	high	woman	20	yes	yes	10	5	5	40	2.2 PRE EXT
1626245934	2020-03-28 19:28:34	Buenos Aires provincia	high	woman	21	yes	no	6	3	3	19	2.2 PRE EXT
1008336173	2020-03-28 19:43:41	Córdoba	intermediate	woman	23	no	ideation	4	3	1	27	2.2 PRE EXT
1677657025	2020-03-28 20:03:47	Córdoba	intermediate	woman	24	no	no	3	2	1	15	2.2 PRE EXT
764866809	2020-03-28 20:19:51	CABA	high	woman	24	yes	ideation	9	4	5	37	2.2 PRE EXT
977217715	2020-03-28 23:40:46	Jujuy	low	woman	32	no	ideation	11	5	6	33	2.2 PRE EXT
235926737	2020-03-29 02:42:00	CABA	high	woman	37	no	yes	12	6	6	40	2.2 PRE EXT
1271488589	2020-03-29 03:36:59	Córdoba	intermediate	woman	20	no	ideation	9	5	4	19	2.2 PRE EXT
1184727831	2020-03-29 03:31:27	Córdoba	intermediate	woman	24	no	no	3	3	0	22	2.2 PRE EXT
1429950424	2020-03-29 10:08:51	Buenos Aires provincia	high	woman	50	yes	no	3	1	2	17	2.2 PRE EXT
1591574267	2020-03-29 12:14:31	Córdoba	intermediate	woman	40	yes	no	3	3	0	20	2.2 PRE EXT
174011016	2020-03-29 12:50:50	CABA	high	woman	25	yes	no	0	0	0	23	2.2 PRE EXT
199362220	2020-03-29 13:21:26	Jujuy	low	woman	22	no	ideation	5	3	2	24	2.2 PRE EXT
526012275	2020-03-29 17:00:58	Córdoba	intermediate	woman	21	no	no	4	0	4	33	2.2 PRE EXT
603772209	2020-03-29 14:17:32	Salta	low	woman	19	no	ideation	0	0	0	18	2.2 PRE EXT
348461495	2020-03-29 14:21:44	Buenos Aires provincia	high	woman	32	yes	ideation	12	6	6	44	2.2 PRE EXT
156090897	2020-03-29 14:21:21	Buenos Aires provincia	high	woman	22	yes	ideation	6	4	2	44	2.2 PRE EXT
727278565	2020-03-29 14:44:30	Córdoba	intermediate	woman	25	no	no	7	4	3	19	2.2 PRE EXT
1557891634	2020-03-29 14:52:51	Buenos Aires provincia	high	woman	56	no	no	9	5	4	34	2.2 PRE EXT
162935249	2020-03-29 15:19:45	Córdoba	intermediate	woman	27	no	ideation	3	2	1	20	2.2 PRE EXT
124667264	2020-03-29 15:17:49	Córdoba	intermediate	woman	21	no	no	5	3	2	25	2.2 PRE EXT
1176810853	2020-03-29 15:30:21	Córdoba	intermediate	woman	28	no	ideation	6	4	2	16	2.2 PRE EXT
116458328	2020-03-29 15:37:27	Córdoba	intermediate	woman	27	no	no	3	2	1	16	2.2 PRE EXT
357485769	2020-03-29 15:36:12	Jujuy	low	woman	41	no	no	2	2	0	12	2.2 PRE EXT
801120253	2020-03-29 16:21:50	Jujuy	low	woman	23	no	ideation	5	2	3	30	2.2 PRE EXT
1935449692	2020-03-29 15:45:09	CABA	high	woman	18	no	yes	10	6	4	35	2.2 PRE EXT
2005336375	2020-03-29 16:00:59	Buenos Aires provincia	high	woman	19	yes	ideation	6	4	2	27	2.2 PRE EXT
1595025486	2020-03-29 16:00:03	Buenos Aires provincia	high	woman	20	no	no	0	0	0	13	2.2 PRE EXT
1599141796	2020-03-29 15:52:01	Buenos Aires provincia	high	woman	21	no	no	9	5	4	37	2.2 PRE EXT
1216755718	2020-03-29 16:28:40	Jujuy	low	woman	19	no	ideation	11	6	5	35	2.2 PRE EXT
406121620	2020-03-29 15:55:03	Buenos Aires provincia	high	woman	20	no	ideation	7	3	4	30	2.2 PRE EXT
757501801	2020-03-29 16:12:06	Córdoba	intermediate	woman	31	yes	no	0	0	0	27	2.2 PRE EXT
1674382271	2020-03-29 16:21:45	Buenos Aires provincia	high	woman	18	no	ideation	5	2	3	22	2.2 PRE EXT
2008073344	2020-03-29 16:19:59	Buenos Aires provincia	high	woman	19	yes	ideation	9	6	3	37	2.2 PRE EXT
155766421	2020-03-29 16:42:13	CABA	high	woman	24	no	no	6	2	4	24	2.2 PRE EXT
1439710807	2020-03-29 16:22:41	Buenos Aires provincia	high	woman	22	no	ideation	2	2	0	22	2.2 PRE EXT
975791955	2020-03-29 16:27:54	Buenos Aires provincia	high	woman	19	no	ideation	11	6	5	40	2.2 PRE EXT
2038365909	2020-03-29 17:01:17	Buenos Aires provincia	high	woman	19	yes	ideation	11	6	5	37	2.2 PRE EXT
351806384	2020-03-29 17:26:56	Buenos Aires provincia	high	woman	41	no	yes	9	5	4	24	2.2 PRE EXT
726634781	2020-03-29 17:23:29	CABA	high	woman	18	no	ideation	3	1	2	17	2.2 PRE EXT
1407806423	2020-03-29 17:42:24	Córdoba	intermediate	woman	29	no	yes	8	4	4	27	2.2 PRE EXT
1178229959	2020-03-29 17:39:53	Buenos Aires provincia	high	woman	19	no	no	2	1	1	27	2.2 PRE EXT
1717264976	2020-03-29 17:55:39	Córdoba	intermediate	woman	28	no	ideation	12	6	6	46	2.2 PRE EXT
1899341681	2020-03-29 18:35:06	CABA	high	woman	29	yes	ideation	5	5	0	30	2.2 PRE EXT
30415138	2020-03-29 18:51:56	Córdoba	intermediate	woman	26	no	ideation	1	1	0	26	2.2 PRE EXT
1474789740	2020-03-29 19:26:29	Córdoba	intermediate	woman	20	no	no	2	2	0	14	2.2 PRE EXT
751063454	2020-03-29 19:41:15	Buenos Aires provincia	high	woman	42	no	no	1	1	0	16	2.2 PRE EXT
412998112	2020-03-29 19:46:26	Córdoba	intermediate	woman	21	no	no	10	6	4	25	2.2 PRE EXT
773533636	2020-03-29 20:28:11	Jujuy	low	woman	25	no	yes	5	2	3	27	2.2 PRE EXT
1225788141	2020-03-29 20:31:26	Buenos Aires provincia	high	woman	18	no	no	0	0	0	13	2.2 PRE EXT
477921887	2020-03-29 20:45:40	Buenos Aires provincia	high	woman	18	no	no	3	3	0	27	2.2 PRE EXT
1348797529	2020-03-29 20:54:55	Buenos Aires provincia	high	woman	18	no	no	4	2	2	18	2.2 PRE EXT
2038172390	2020-03-29 21:07:17	Córdoba	intermediate	woman	19	no	ideation	9	5	4	35	2.2 PRE EXT
1578856531	2020-03-29 21:18:02	Buenos Aires provincia	high	woman	18	no	ideation	2	2	0	20	2.2 PRE EXT
2080024803	2020-03-29 21:37:01	Córdoba	intermediate	woman	18	no	ideation	5	3	2	28	2.2 PRE EXT
2113225413	2020-03-29 22:17:38	Córdoba	intermediate	woman	22	no	no	6	5	1	24	2.2 PRE EXT
127172406	2020-03-29 22:30:57	Córdoba	intermediate	woman	25	yes	ideation	5	3	2	35	2.2 PRE EXT
1567307434	2020-03-29 23:25:37	Buenos Aires provincia	high	woman	27	no	no	7	4	3	16	2.2 PRE EXT
147902264	2020-03-30 00:50:53	Córdoba	intermediate	woman	31	yes	yes	5	3	2	31	3.1 POST EXT
2857198	2020-03-30 01:30:18	Jujuy	low	woman	46	yes	no	11	6	5	35	3.1 POST EXT
136614997	2020-03-30 02:37:01	Córdoba	intermediate	woman	21	no	ideation	1	1	0	21	3.1 POST EXT
1066696068	2020-03-30 02:36:00	Córdoba	intermediate	woman	29	yes	ideation	11	5	6	32	3.1 POST EXT
753944556	2020-03-30 02:42:14	Córdoba	intermediate	woman	20	no	yes	11	5	6	33	3.1 POST EXT
440176709	2020-03-30 04:32:22	Buenos Aires provincia	high	woman	22	no	no	0	0	0	17	3.1 POST EXT
1126415174	2020-03-30 10:10:07	Córdoba	intermediate	woman	21	yes	no	4	2	2	22	3.1 POST EXT
1789267785	2020-03-30 09:48:22	CABA	high	woman	26	no	no	0	0	0	23	3.1 POST EXT
636171363	2020-03-30 09:54:33	Córdoba	intermediate	woman	22	no	no	10	5	5	29	3.1 POST EXT
1371118241	2020-03-30 10:16:52	Buenos Aires provincia	high	woman	20	yes	ideation	4	3	1	41	3.1 POST EXT
1101782974	2020-03-30 10:24:12	Buenos Aires provincia	high	woman	19	yes	ideation	10	5	5	37	3.1 POST EXT
1343471221	2020-03-30 10:29:06	Buenos Aires provincia	high	woman	19	yes	ideation	3	3	0	17	3.1 POST EXT
530189497	2020-03-30 10:20:19	Buenos Aires provincia	high	woman	18	no	ideation	1	1	0	16	3.1 POST EXT
1781813424	2020-03-30 10:25:29	Buenos Aires provincia	high	woman	20	yes	no	7	5	2	23	3.1 POST EXT
428279682	2020-03-30 10:16:10	Buenos Aires provincia	high	woman	22	no	no	12	6	6	42	3.1 POST EXT
555696228	2020-03-30 10:25:33	Buenos Aires provincia	high	woman	20	yes	ideation	5	3	2	15	3.1 POST EXT
1976291151	2020-03-30 10:23:57	Buenos Aires provincia	high	woman	18	yes	no	2	1	1	16	3.1 POST EXT
649245167	2020-03-30 10:25:24	Buenos Aires provincia	high	woman	23	no	ideation	3	2	1	25	3.1 POST EXT
1553087433	2020-03-30 10:23:44	Buenos Aires provincia	high	woman	18	yes	no	7	3	4	24	3.1 POST EXT
800944241	2020-03-30 10:23:50	Buenos Aires provincia	high	woman	20	no	ideation	11	5	6	29	3.1 POST EXT
1419761209	2020-03-30 10:30:11	Buenos Aires provincia	high	woman	20	no	ideation	5	4	1	16	3.1 POST EXT
1354906106	2020-03-30 10:25:32	Buenos Aires provincia	high	woman	20	no	no	1	0	1	16	3.1 POST EXT
846848828	2020-03-30 10:27:11	Buenos Aires provincia	high	woman	25	no	no	0	0	0	17	3.1 POST EXT
168031221	2020-03-30 10:43:31	Buenos Aires provincia	high	woman	19	no	ideation	11	6	5	35	3.1 POST EXT
426026739	2020-03-30 10:37:47	CABA	high	woman	22	no	no	5	4	1	28	3.1 POST EXT
471165267	2020-03-30 10:42:41	CABA	high	woman	19	no	no	8	5	3	27	3.1 POST EXT
393058808	2020-03-30 10:46:26	Buenos Aires provincia	high	woman	20	no	ideation	5	5	0	28	3.1 POST EXT
477180601	2020-03-30 10:48:55	Buenos Aires provincia	high	woman	21	no	no	4	3	1	22	3.1 POST EXT
68513631	2020-03-30 10:55:03	Córdoba	intermediate	woman	41	yes	yes	4	3	1	28	3.1 POST EXT
1451959745	2020-03-30 13:39:39	Buenos Aires provincia	high	woman	18	no	no	2	2	0	19	3.1 POST EXT
1310518126	2020-03-30 10:57:11	Buenos Aires provincia	high	woman	19	yes	no	8	6	2	27	3.1 POST EXT
1033086779	2020-03-30 10:58:13	Buenos Aires provincia	high	woman	22	no	ideation	11	6	5	36	3.1 POST EXT
1658593451	2020-03-30 11:04:24	Buenos Aires provincia	high	woman	23	yes	ideation	5	3	2	29	3.1 POST EXT
1395460971	2020-03-30 11:20:42	Buenos Aires provincia	high	woman	18	no	ideation	4	2	2	21	3.1 POST EXT
1050477335	2020-03-30 11:04:23	Buenos Aires provincia	high	woman	19	no	no	8	4	4	31	3.1 POST EXT
1276833478	2020-03-30 11:13:56	Buenos Aires provincia	high	woman	20	no	ideation	7	6	1	30	3.1 POST EXT
862299003	2020-03-30 11:12:06	Buenos Aires provincia	high	woman	24	no	ideation	2	1	1	16	3.1 POST EXT
525813185	2020-03-30 11:25:15	Buenos Aires provincia	high	woman	18	no	no	1	1	0	24	3.1 POST EXT
1645836227	2020-03-30 11:27:27	Buenos Aires provincia	high	woman	20	no	no	11	5	6	39	3.1 POST EXT
1256200060	2020-03-30 11:39:11	Buenos Aires provincia	high	woman	19	no	ideation	5	2	3	23	3.1 POST EXT
824150180	2020-03-30 11:37:34	Buenos Aires provincia	high	woman	21	yes	yes	10	6	4	34	3.1 POST EXT
1917488516	2020-03-30 12:07:51	Buenos Aires provincia	high	woman	21	no	ideation	10	6	4	30	3.1 POST EXT
1906003092	2020-03-30 11:42:40	Buenos Aires provincia	high	woman	22	no	no	7	5	2	20	3.1 POST EXT
992046476	2020-03-30 11:44:07	Córdoba	intermediate	woman	20	no	no	2	1	1	15	3.1 POST EXT
220311386	2020-03-30 11:42:36	Buenos Aires provincia	high	woman	18	yes	yes	7	4	3	40	3.1 POST EXT
1076355719	2020-03-30 12:03:06	Buenos Aires provincia	high	woman	20	no	ideation	7	4	3	27	3.1 POST EXT
339375001	2020-03-30 12:35:55	Buenos Aires provincia	high	woman	18	no	ideation	10	5	5	38	3.1 POST EXT
883867039	2020-03-30 12:01:21	CABA	high	woman	19	no	no	6	2	4	20	3.1 POST EXT
217284385	2020-03-30 12:05:27	Buenos Aires provincia	high	woman	18	no	no	0	0	0	20	3.1 POST EXT
1143273976	2020-03-30 12:13:36	CABA	high	woman	19	no	ideation	6	4	2	30	3.1 POST EXT
675022767	2020-03-30 12:11:54	Buenos Aires provincia	high	woman	21	no	no	5	5	0	13	3.1 POST EXT
2140360656	2020-03-30 12:20:49	Buenos Aires provincia	high	woman	19	no	ideation	6	3	3	40	3.1 POST EXT
1600668904	2020-03-30 12:26:15	Buenos Aires provincia	high	woman	22	no	no	10	4	6	26	3.1 POST EXT
1730131903	2020-03-30 12:24:55	Buenos Aires provincia	high	woman	20	no	no	6	3	3	20	3.1 POST EXT
2143047168	2020-03-30 12:29:30	Buenos Aires provincia	high	woman	19	no	no	6	3	3	31	3.1 POST EXT
58584893	2020-03-30 12:40:35	Buenos Aires provincia	high	woman	20	no	no	7	4	3	34	3.1 POST EXT
447437524	2020-03-30 12:59:38	Buenos Aires provincia	high	woman	20	yes	ideation	9	6	3	35	3.1 POST EXT
439073531	2020-03-30 12:59:34	Buenos Aires provincia	high	woman	18	yes	yes	11	6	5	39	3.1 POST EXT
1586532496	2020-03-30 12:39:03	Buenos Aires provincia	high	woman	21	no	no	1	0	1	11	3.1 POST EXT
1103877629	2020-03-30 12:41:41	Buenos Aires provincia	high	woman	31	no	no	3	2	1	13	3.1 POST EXT
884023538	2020-03-30 12:48:08	Buenos Aires provincia	high	woman	19	yes	ideation	9	4	5	18	3.1 POST EXT
1955731765	2020-03-30 12:57:00	Buenos Aires provincia	high	woman	19	yes	ideation	8	6	2	28	3.1 POST EXT
1198876156	2020-03-30 13:01:36	Buenos Aires provincia	high	woman	18	no	no	0	0	0	16	3.1 POST EXT
14951038	2020-03-30 12:50:51	Córdoba	intermediate	woman	34	yes	ideation	12	6	6	35	3.1 POST EXT
307279317	2020-03-30 12:58:28	Córdoba	intermediate	woman	27	yes	ideation	11	6	5	33	3.1 POST EXT
707981883	2020-03-30 13:03:28	Buenos Aires provincia	high	woman	18	no	ideation	10	5	5	22	3.1 POST EXT
934363982	2020-03-30 13:41:26	Buenos Aires provincia	high	woman	18	no	no	1	1	0	19	3.1 POST EXT
410389525	2020-03-30 13:04:17	Buenos Aires provincia	high	woman	21	no	ideation	9	5	4	33	3.1 POST EXT
1148339688	2020-03-30 13:04:45	CABA	high	woman	21	no	no	10	5	5	34	3.1 POST EXT
1351815082	2020-03-30 13:31:45	Buenos Aires provincia	high	woman	18	no	no	1	0	1	15	3.1 POST EXT
1190717719	2020-03-30 13:20:35	Buenos Aires provincia	high	woman	25	no	ideation	7	3	4	37	3.1 POST EXT
742551908	2020-03-30 13:20:34	Buenos Aires provincia	high	woman	20	yes	ideation	4	3	1	17	3.1 POST EXT
1203047450	2020-03-30 13:17:11	Buenos Aires provincia	high	woman	20	no	yes	12	6	6	37	3.1 POST EXT
456788166	2020-03-30 13:12:32	Buenos Aires provincia	high	woman	21	no	no	10	5	5	38	3.1 POST EXT
997519751	2020-03-30 13:18:27	CABA	high	woman	21	no	ideation	12	6	6	41	3.1 POST EXT
180184995	2020-03-30 13:27:06	Buenos Aires provincia	high	woman	19	yes	ideation	5	4	1	33	3.1 POST EXT
1181346644	2020-03-30 13:57:31	Salta	low	woman	22	no	no	7	4	3	30	3.1 POST EXT
786180509	2020-03-30 14:06:00	Buenos Aires provincia	high	woman	24	no	ideation	11	6	5	30	3.1 POST EXT
834800106	2020-03-30 13:53:11	Buenos Aires provincia	high	woman	21	yes	ideation	9	5	4	26	3.1 POST EXT
1147567997	2020-03-30 13:40:20	Buenos Aires provincia	high	woman	23	no	no	9	5	4	31	3.1 POST EXT
1084193975	2020-03-30 13:44:36	Buenos Aires provincia	high	woman	24	no	ideation	3	3	0	17	3.1 POST EXT
1866765657	2020-03-30 13:42:59	Buenos Aires provincia	high	woman	21	no	no	8	5	3	30	3.1 POST EXT
2054459977	2020-03-30 13:47:34	Buenos Aires provincia	high	woman	21	no	no	6	2	4	19	3.1 POST EXT
585269303	2020-03-30 13:56:03	Buenos Aires provincia	high	woman	20	no	ideation	4	1	3	27	3.1 POST EXT
519872748	2020-03-30 14:14:25	Buenos Aires provincia	high	woman	19	no	no	12	6	6	40	3.1 POST EXT
264637678	2020-03-30 14:03:33	Buenos Aires provincia	high	woman	21	no	no	0	0	0	10	3.1 POST EXT
947001016	2020-03-30 15:05:55	Buenos Aires provincia	high	woman	19	no	yes	4	3	1	31	3.1 POST EXT
407400886	2020-03-30 14:01:19	CABA	high	woman	21	no	no	8	6	2	30	3.1 POST EXT
187825131	2020-03-30 16:21:40	Buenos Aires provincia	high	woman	27	no	no	1	0	1	20	3.1 POST EXT
1796968891	2020-03-30 14:06:43	Buenos Aires provincia	high	woman	20	no	ideation	9	6	3	34	3.1 POST EXT
831604804	2020-03-30 14:15:33	Buenos Aires provincia	high	woman	25	yes	no	7	4	3	31	3.1 POST EXT
1344522740	2020-03-30 14:21:33	Buenos Aires provincia	high	woman	30	yes	yes	2	2	0	19	3.1 POST EXT
1011051164	2020-03-30 14:23:34	Buenos Aires provincia	high	woman	21	no	no	3	2	1	17	3.1 POST EXT
1078803099	2020-03-30 14:29:24	Buenos Aires provincia	high	woman	18	no	no	2	2	0	27	3.1 POST EXT
1836646430	2020-03-30 14:23:22	Buenos Aires provincia	high	woman	22	no	no	6	2	4	31	3.1 POST EXT
951381051	2020-03-30 16:02:56	Buenos Aires provincia	high	woman	19	no	ideation	1	1	0	13	3.1 POST EXT
70314744	2020-03-30 14:40:25	Buenos Aires provincia	high	woman	19	no	ideation	2	2	0	21	3.1 POST EXT
2000732922	2020-03-30 14:48:28	Buenos Aires provincia	high	woman	19	yes	no	8	5	3	28	3.1 POST EXT
1234668616	2020-03-30 14:58:56	Buenos Aires provincia	high	woman	18	no	yes	5	3	2	13	3.1 POST EXT
205303454	2020-03-30 15:26:07	Buenos Aires provincia	high	woman	18	yes	ideation	12	6	6	41	3.1 POST EXT
2065936502	2020-03-30 15:07:54	Buenos Aires provincia	high	woman	21	no	no	7	5	2	25	3.1 POST EXT
1636697635	2020-03-30 15:15:26	Buenos Aires provincia	high	woman	18	no	ideation	3	3	0	27	3.1 POST EXT
1725865609	2020-03-30 15:11:30	Buenos Aires provincia	high	woman	20	no	ideation	8	4	4	38	3.1 POST EXT
1811250875	2020-03-30 15:14:36	Buenos Aires provincia	high	woman	18	yes	ideation	9	5	4	33	3.1 POST EXT
1827230613	2020-03-30 15:24:38	Buenos Aires provincia	high	woman	19	no	ideation	1	1	0	15	3.1 POST EXT
1414348136	2020-03-30 15:35:51	Buenos Aires provincia	high	woman	21	no	no	7	5	2	25	3.1 POST EXT
825161721	2020-03-30 15:53:58	Buenos Aires provincia	high	woman	25	no	no	0	0	0	16	3.1 POST EXT
1136025649	2020-03-30 15:35:45	Buenos Aires provincia	high	woman	20	no	no	4	0	4	39	3.1 POST EXT
1493717897	2020-03-30 16:01:44	Córdoba	intermediate	woman	23	no	no	5	4	1	19	3.1 POST EXT
261622383	2020-03-30 16:02:16	Córdoba	intermediate	woman	21	no	no	7	3	4	23	3.1 POST EXT
1786325832	2020-03-30 16:05:04	Córdoba	intermediate	woman	22	yes	no	5	3	2	29	3.1 POST EXT
823622658	2020-03-30 16:34:01	Buenos Aires provincia	high	woman	18	no	yes	3	2	1	23	3.1 POST EXT
1204571232	2020-03-30 16:29:29	Buenos Aires provincia	high	woman	22	no	no	10	6	4	30	3.1 POST EXT
1112823038	2020-03-30 16:50:14	Buenos Aires provincia	high	woman	23	no	ideation	9	6	3	25	3.1 POST EXT
1305140978	2020-03-30 16:27:35	Buenos Aires provincia	high	woman	18	no	ideation	3	1	2	27	3.1 POST EXT
448978648	2020-03-30 16:22:50	Buenos Aires provincia	high	woman	20	yes	no	6	3	3	27	3.1 POST EXT
1926344633	2020-03-30 16:33:10	Buenos Aires provincia	high	woman	23	yes	ideation	3	2	1	15	3.1 POST EXT
1800148521	2020-03-30 16:41:13	Buenos Aires provincia	high	woman	23	no	ideation	12	6	6	37	3.1 POST EXT
1803441843	2020-03-30 16:36:02	Salta	low	woman	23	no	no	7	5	2	28	3.1 POST EXT
1264050696	2020-03-30 16:56:32	Buenos Aires provincia	high	woman	21	no	no	7	5	2	28	3.1 POST EXT
566144664	2020-03-30 17:09:29	CABA	high	woman	22	no	no	8	5	3	22	3.1 POST EXT
1101054737	2020-03-30 17:28:09	Buenos Aires provincia	high	woman	22	no	ideation	8	5	3	22	3.1 POST EXT
804788938	2020-03-30 17:30:30	Buenos Aires provincia	high	woman	23	no	no	2	1	1	18	3.1 POST EXT
1660446380	2020-03-30 17:15:28	Buenos Aires provincia	high	woman	19	yes	yes	4	3	1	26	3.1 POST EXT
2053733795	2020-03-30 17:48:57	Córdoba	intermediate	woman	21	no	no	1	1	0	14	3.1 POST EXT
279898297	2020-03-30 18:05:20	Buenos Aires provincia	high	woman	22	yes	ideation	12	6	6	43	3.1 POST EXT
1130123048	2020-03-30 18:17:08	Buenos Aires provincia	high	woman	19	no	no	3	3	0	18	3.1 POST EXT
1421368802	2020-03-30 18:18:42	Córdoba	intermediate	woman	18	no	no	3	3	0	12	3.1 POST EXT
1333351190	2020-03-30 18:29:16	Buenos Aires provincia	high	woman	19	no	ideation	6	4	2	21	3.1 POST EXT
1034642022	2020-03-30 18:34:08	Buenos Aires provincia	high	woman	24	no	ideation	4	1	3	19	3.1 POST EXT
288343071	2020-03-30 18:38:03	Córdoba	intermediate	woman	18	no	yes	7	3	4	33	3.1 POST EXT
964724908	2020-03-30 18:45:56	Buenos Aires provincia	high	woman	24	no	no	1	1	0	16	3.1 POST EXT
104178529	2020-03-30 19:18:32	Buenos Aires provincia	high	woman	23	yes	ideation	8	6	2	27	3.1 POST EXT
554782011	2020-03-30 19:32:59	Córdoba	intermediate	woman	18	no	ideation	9	6	3	32	3.1 POST EXT
1751709228	2020-03-30 19:35:39	Córdoba	intermediate	woman	24	yes	yes	12	6	6	39	3.1 POST EXT
295900538	2020-03-30 19:58:44	Córdoba	intermediate	woman	18	no	ideation	3	3	0	19	3.1 POST EXT
669897475	2020-03-30 20:31:34	CABA	high	woman	21	yes	yes	11	5	6	33	3.1 POST EXT
331988934	2020-03-30 22:17:49	Buenos Aires provincia	high	woman	26	no	ideation	10	5	5	24	3.1 POST EXT
1435960475	2020-03-30 20:47:40	Buenos Aires provincia	high	woman	18	no	no	8	3	5	23	3.1 POST EXT
1977100547	2020-03-30 21:00:32	Buenos Aires provincia	high	woman	22	no	no	2	2	0	20	3.1 POST EXT
1118640976	2020-03-30 21:08:53	Córdoba	intermediate	woman	24	no	no	4	4	0	16	3.1 POST EXT
1170910508	2020-03-30 21:18:49	Córdoba	intermediate	woman	18	yes	yes	7	2	5	34	3.1 POST EXT
329610001	2020-03-30 21:24:24	Salta	low	woman	23	no	yes	10	4	6	32	3.1 POST EXT
482040346	2020-03-30 21:26:34	Buenos Aires provincia	high	woman	24	no	ideation	8	5	3	28	3.1 POST EXT
1596881272	2020-03-30 21:32:26	Buenos Aires provincia	high	woman	20	no	no	5	4	1	18	3.1 POST EXT
474443137	2020-03-30 21:55:24	Salta	low	woman	24	yes	no	3	2	1	24	3.1 POST EXT
1894149851	2020-03-30 21:48:57	Buenos Aires provincia	high	woman	21	no	no	10	5	5	37	3.1 POST EXT
182570255	2020-03-30 21:45:04	Buenos Aires provincia	high	woman	18	no	no	9	4	5	23	3.1 POST EXT
1024420882	2020-03-30 21:49:03	Salta	low	woman	24	no	ideation	5	2	3	28	3.1 POST EXT
892803795	2020-03-30 22:15:58	Salta	low	woman	24	no	ideation	4	2	2	30	3.1 POST EXT
831554823	2020-03-30 22:20:49	CABA	high	woman	18	no	ideation	1	1	0	18	3.1 POST EXT
194114662	2020-03-30 22:30:10	Buenos Aires provincia	high	woman	19	no	ideation	9	4	5	35	3.1 POST EXT
726414695	2020-03-30 22:41:41	Salta	low	woman	24	yes	no	5	4	1	32	3.1 POST EXT
701807457	2020-03-30 22:48:33	Buenos Aires provincia	high	woman	20	yes	ideation	11	5	6	41	3.1 POST EXT
796812523	2020-03-30 22:44:42	CABA	high	woman	24	yes	no	1	1	0	13	3.1 POST EXT
305609145	2020-03-30 23:11:12	Salta	low	woman	24	no	no	4	2	2	25	3.1 POST EXT
46034782	2020-03-30 23:52:24	Córdoba	intermediate	woman	18	no	no	7	3	4	21	3.1 POST EXT
228214189	2020-03-31 00:22:52	Buenos Aires provincia	high	woman	24	no	ideation	10	5	5	34	3.1 POST EXT
1948600820	2020-03-31 00:45:37	Buenos Aires provincia	high	woman	19	no	ideation	11	5	6	33	3.1 POST EXT
928786150	2020-03-31 00:57:43	Buenos Aires provincia	high	woman	19	no	no	3	2	1	31	3.1 POST EXT
1982374646	2020-03-31 00:48:42	Buenos Aires provincia	high	woman	21	no	yes	3	2	1	25	3.1 POST EXT
1678098908	2020-03-31 01:03:41	Buenos Aires provincia	high	woman	20	no	no	4	3	1	17	3.1 POST EXT
42957799	2020-03-31 01:13:17	Córdoba	intermediate	woman	21	no	ideation	3	2	1	17	3.1 POST EXT
507449398	2020-03-31 01:42:49	Salta	low	woman	32	no	yes	7	3	4	39	3.1 POST EXT
1192445386	2020-03-31 18:15:24	Buenos Aires provincia	high	woman	24	no	ideation	4	3	1	29	3.1 POST EXT
236834219	2020-03-31 03:22:00	Córdoba	intermediate	woman	22	no	ideation	0	0	0	30	3.1 POST EXT
806980679	2020-03-31 04:15:12	Córdoba	intermediate	woman	20	yes	yes	4	4	0	24	3.1 POST EXT
907990530	2020-03-31 05:25:36	CABA	high	woman	28	no	ideation	9	5	4	26	3.1 POST EXT
48795588	2020-03-31 06:34:51	Buenos Aires provincia	high	woman	31	yes	ideation	10	6	4	35	3.1 POST EXT
2078023360	2020-03-31 06:49:07	CABA	high	woman	20	no	no	9	5	4	27	3.1 POST EXT
1578959909	2020-03-31 11:49:30	CABA	high	woman	21	no	no	10	4	6	33	3.1 POST EXT
716979826	2020-03-31 12:18:15	Córdoba	intermediate	woman	21	yes	ideation	9	4	5	41	3.1 POST EXT
222992155	2020-03-31 13:20:35	Buenos Aires provincia	high	woman	22	no	no	6	2	4	21	3.1 POST EXT
1827133235	2020-03-31 13:32:23	Salta	low	woman	24	no	ideation	7	3	4	34	3.1 POST EXT
195075468	2020-03-31 15:13:24	Buenos Aires provincia	high	woman	25	no	no	1	1	0	14	3.1 POST EXT
1590777343	2020-03-31 15:20:15	Córdoba	intermediate	woman	21	no	no	1	1	0	15	3.1 POST EXT
816960783	2020-03-31 15:30:26	Córdoba	intermediate	woman	28	yes	yes	2	2	0	26	3.1 POST EXT
156717126	2020-03-31 16:34:31	Salta	low	woman	25	no	no	8	6	2	22	3.1 POST EXT
1567821393	2020-03-31 18:35:27	Buenos Aires provincia	high	woman	29	no	no	2	1	1	13	3.1 POST EXT
448057211	2020-03-31 18:52:18	Salta	low	woman	22	no	no	12	6	6	33	3.1 POST EXT
2018678392	2020-03-31 18:52:43	Córdoba	intermediate	woman	18	no	no	2	2	0	18	3.1 POST EXT
1200547255	2020-03-31 19:15:40	Buenos Aires provincia	high	woman	26	no	ideation	10	5	5	29	3.1 POST EXT
1054468657	2020-03-31 19:36:29	Buenos Aires provincia	high	woman	31	no	no	7	3	4	32	3.1 POST EXT
591028596	2020-03-31 20:51:31	Córdoba	intermediate	woman	21	no	no	6	3	3	22	3.1 POST EXT
1022460969	2020-03-31 20:52:05	Córdoba	intermediate	woman	18	no	ideation	2	1	1	19	3.1 POST EXT
295183323	2020-03-31 21:30:07	Salta	low	woman	20	no	no	5	3	2	16	3.1 POST EXT
623265581	2020-03-31 22:06:54	Salta	low	woman	20	no	no	10	4	6	38	3.1 POST EXT
461135138	2020-03-31 22:28:22	Buenos Aires provincia	high	woman	22	no	no	7	5	2	28	3.1 POST EXT
784992559	2020-03-31 23:27:04	Córdoba	intermediate	woman	23	yes	no	1	1	0	13	3.1 POST EXT
939307152	2020-03-31 23:53:04	Salta	low	woman	20	no	no	3	3	0	17	3.1 POST EXT
1051229331	2020-03-31 23:38:42	Córdoba	intermediate	woman	36	no	no	8	6	2	32	3.1 POST EXT
2047233674	2020-04-01 04:53:32	Salta	low	woman	23	yes	yes	6	5	1	45	3.1 POST EXT
1718373547	2020-04-01 04:34:20	CABA	high	woman	26	yes	no	1	1	0	15	3.1 POST EXT
386433001	2020-04-01 10:06:11	CABA	high	woman	44	no	ideation	1	1	0	15	3.1 POST EXT
1883605812	2020-04-01 12:45:42	Salta	low	woman	30	no	yes	3	3	0	20	3.1 POST EXT
493993568	2020-04-01 16:40:45	CABA	high	woman	23	no	ideation	6	2	4	35	3.1 POST EXT
1695468149	2020-04-01 18:28:39	Buenos Aires provincia	high	woman	19	no	no	0	0	0	13	3.1 POST EXT
185138493	2020-04-01 19:38:22	Buenos Aires provincia	high	woman	56	no	no	4	3	1	18	3.1 POST EXT
971107156	2020-04-01 19:28:43	Jujuy	low	woman	26	no	no	1	1	0	26	3.1 POST EXT
982237889	2020-04-01 21:04:40	Córdoba	intermediate	woman	23	no	no	6	3	3	42	3.1 POST EXT
1875305838	2020-04-01 21:14:31	Buenos Aires provincia	high	woman	23	no	ideation	11	6	5	37	3.1 POST EXT
1849018762	2020-04-01 22:59:57	Buenos Aires provincia	high	woman	24	no	no	6	4	2	33	3.1 POST EXT
804811318	2020-04-01 23:07:40	Salta	low	woman	21	yes	ideation	8	4	4	37	3.1 POST EXT
1918068972	2020-04-01 23:13:41	Salta	low	woman	23	no	ideation	11	5	6	36	3.1 POST EXT
1543020729	2020-04-01 23:50:05	Jujuy	low	woman	25	no	ideation	4	3	1	16	3.1 POST EXT
1350893469	2020-04-02 00:08:52	Salta	low	woman	20	no	no	5	3	2	30	3.1 POST EXT
1558599408	2020-04-01 23:48:24	Salta	low	woman	22	no	no	0	0	0	11	3.1 POST EXT
1301083943	2020-04-02 01:11:11	Córdoba	intermediate	woman	21	yes	ideation	10	6	4	31	3.1 POST EXT
829621258	2020-04-02 08:30:19	Córdoba	intermediate	woman	20	no	no	9	6	3	31	3.1 POST EXT
1340563965	2020-04-02 09:04:21	Buenos Aires provincia	high	woman	21	yes	ideation	6	5	1	22	3.1 POST EXT
225008236	2020-04-02 13:08:14	Buenos Aires provincia	high	woman	20	no	no	8	5	3	28	3.1 POST EXT
638845247	2020-04-02 13:39:45	Buenos Aires provincia	high	woman	21	no	ideation	7	5	2	33	3.1 POST EXT
397204228	2020-04-02 14:22:04	Buenos Aires provincia	high	woman	21	no	ideation	7	6	1	36	3.1 POST EXT
2037462802	2020-04-02 14:16:49	Tierra del Fuego	high	woman	20	no	yes	3	2	1	23	3.1 POST EXT
1397524417	2020-04-02 16:28:43	Buenos Aires provincia	high	woman	22	no	no	2	2	0	18	3.1 POST EXT
490518967	2020-04-02 16:38:22	Buenos Aires provincia	high	woman	22	no	no	6	2	4	27	3.1 POST EXT
110131287	2020-04-02 16:54:14	Córdoba	intermediate	woman	20	yes	yes	5	1	4	31	3.1 POST EXT
503112187	2020-04-02 20:20:08	CABA	high	woman	22	no	no	4	3	1	21	3.1 POST EXT
1589959702	2020-04-02 20:40:17	Buenos Aires provincia	high	woman	34	yes	ideation	3	2	1	18	3.1 POST EXT
1788220874	2020-04-02 20:49:52	CABA	high	woman	36	yes	ideation	8	6	2	23	3.1 POST EXT
723593346	2020-04-02 22:56:18	Buenos Aires provincia	high	woman	30	no	no	4	2	2	27	3.1 POST EXT
1778267860	2020-04-02 23:04:08	Santa Cruz	intermediate	woman	26	no	no	7	3	4	25	3.1 POST EXT
870376031	2020-04-03 00:07:39	CABA	high	woman	22	no	no	7	5	2	27	3.1 POST EXT
2086284450	2020-04-03 00:33:20	Santa Cruz	intermediate	woman	23	no	no	5	3	2	21	3.1 POST EXT
1823191292	2020-04-03 01:51:58	Buenos Aires provincia	high	woman	25	no	no	5	5	0	17	3.1 POST EXT
2132128029	2020-04-03 04:26:20	Buenos Aires provincia	high	woman	21	no	ideation	4	3	1	22	3.1 POST EXT
1886284698	2020-04-03 09:13:08	Córdoba	intermediate	woman	22	no	no	12	6	6	35	3.1 POST EXT
2142558799	2020-04-03 14:56:28	Córdoba	intermediate	woman	22	no	no	6	4	2	17	3.1 POST EXT
1003178822	2020-04-03 14:56:50	Buenos Aires provincia	high	woman	21	no	ideation	6	1	5	27	3.1 POST EXT
128031716	2020-04-03 15:14:03	Buenos Aires provincia	high	woman	31	no	no	1	1	0	19	3.1 POST EXT
1590292070	2020-04-03 15:42:02	Córdoba	intermediate	woman	18	yes	no	1	1	0	21	3.1 POST EXT
1008666666	2020-04-03 15:47:12	Córdoba	intermediate	woman	27	no	no	1	1	0	13	3.1 POST EXT
2102099887	2020-04-03 16:12:58	Buenos Aires provincia	high	woman	35	no	no	2	2	0	16	3.1 POST EXT
1575862882	2020-04-03 15:54:00	Buenos Aires provincia	high	woman	21	no	no	7	3	4	33	3.1 POST EXT
1451965661	2020-04-03 16:34:27	Buenos Aires provincia	high	woman	21	no	no	10	5	5	31	3.1 POST EXT
567457292	2020-04-03 18:29:23	Salta	low	woman	24	yes	no	2	2	0	23	3.1 POST EXT
1078987490	2020-04-03 20:27:38	Salta	low	woman	22	no	ideation	6	5	1	26	3.1 POST EXT
361572443	2020-04-03 21:02:13	Buenos Aires provincia	high	woman	21	yes	yes	0	0	0	16	3.1 POST EXT
966833197	2020-04-03 22:31:07	Jujuy	low	woman	22	no	ideation	12	6	6	32	3.1 POST EXT
544399854	2020-04-03 23:34:14	Salta	low	woman	21	no	no	3	3	0	18	3.1 POST EXT
904142159	2020-04-03 23:34:08	Córdoba	intermediate	woman	27	no	ideation	10	4	6	42	3.1 POST EXT
377441032	2020-04-04 00:46:58	Córdoba	intermediate	woman	19	no	no	2	0	2	23	3.1 POST EXT
1286764389	2020-04-04 00:51:48	Buenos Aires provincia	high	woman	26	yes	ideation	7	3	4	23	3.1 POST EXT
24328954	2020-04-04 03:49:21	Salta	low	woman	27	no	no	8	4	4	22	3.1 POST EXT
492345579	2020-04-04 10:34:54	Córdoba	intermediate	woman	22	yes	ideation	1	1	0	19	3.1 POST EXT
546599938	2020-04-04 14:01:33	La Pampa	low	woman	23	no	ideation	5	4	1	21	3.1 POST EXT
2095330261	2020-04-04 15:54:50	Córdoba	intermediate	woman	20	no	ideation	9	4	5	21	3.1 POST EXT
2059585805	2020-04-04 16:00:35	Córdoba	intermediate	woman	25	no	yes	12	6	6	41	3.1 POST EXT
2101833283	2020-04-04 16:28:45	Córdoba	intermediate	woman	34	no	no	5	2	3	18	3.1 POST EXT
1860908654	2020-04-04 16:34:28	Córdoba	intermediate	woman	22	no	ideation	0	0	0	17	3.1 POST EXT
1922166439	2020-04-04 17:00:33	Córdoba	intermediate	woman	22	no	no	3	0	3	16	3.1 POST EXT
2105284575	2020-04-04 17:03:44	Córdoba	intermediate	woman	20	no	ideation	6	3	3	25	3.1 POST EXT
[truncated: 3,014 more rows]
